# Supplementary material for: The quantum chemical causality of pMHC-TCR biological avidity: Peptide atomic coordination data and the electronic state of agonist N termini
Source: Data Brief. 2015 Mar 20;3:180–4. doi: 10.1016/j.dib.2015.02.021 (PMC4510142; doi:10.1016/j.dib.2015.02.021)
Supplement: Supplementary file 1 — Supplementary data [file mmc1.xls]

## Sheet: BLYP-TZ2P Protonated PDF+RDF
Tax z0 s0 p			V7R z-1 s0 p		P6EtG z0 s2 p		Y8A z0 s0 p		P6A z0 s0 p		P6A z0 s2 p		Tax z-2 s0 p		Tax z-2 s2 f		V7R z-2 s1 f		P6EtG z-2 s0 f		Y8A z-1 s1 f		P6A z-2 s0 f		P6A z-2 s2 f		Tax z-2 s0 u		Tax z-2 s2 u		P6EtG z-2 s2 u		Y8A z-1 s0		P6A z-2 s0 u
0.024634	<--- Num density		0.025207		0.026095		0.022135		0.023941		0.028333		0.024598		0.024555		0.025464		0.025398		0.022058		0.025023		0.023929		0.024422		0.024422		0.025823		0.021982		0.02254
r	g(r)	R(r)	r	R(r)	r	R(r)	r	R(r)	r	R(r)	r	R(r)	r	R(r)	r	R(r)	r	R(r)	r	R(r)	r	R(r)	r	R(r)	r	R(r)	r	R(r)	r	R(r)	r	R(r)	r	R(r)	r	R(r)
0.029	0	0	0.031	0	0.029	0	0.032	0	0.029	0	0.028	0	0.029	0	0.029	0	0.031	0	0.029	0	0.032	0	0.029	0	0.029	0	0.029	0	0.029	0	0.029	0	0.032	0	0.029	0
0.058	0	0	0.062	0	0.058	0	0.064	0	0.058	0	0.056	0	0.058	0	0.058	0	0.062	0	0.058	0	0.064	0	0.058	0	0.058	0	0.058	0	0.058	0	0.058	0	0.064	0	0.058	0
0.087	0	0	0.093	0	0.087	0	0.096	0	0.087	0	0.084	0	0.087	0	0.087	0	0.093	0	0.087	0	0.096	0	0.087	0	0.087	0	0.087	0	0.087	0	0.087	0	0.096	0	0.087	0
0.116	0	0	0.124	0	0.116	0	0.128	0	0.116	0	0.112	0	0.116	0	0.116	0	0.124	0	0.116	0	0.128	0	0.116	0	0.116	0	0.116	0	0.116	0	0.116	0	0.128	0	0.116	0
0.145	0	0	0.155	0	0.145	0	0.16	0	0.145	0	0.14	0	0.145	0	0.145	0	0.155	0	0.145	0	0.16	0	0.145	0	0.145	0	0.145	0	0.145	0	0.145	0	0.16	0	0.145	0
0.174	0	0	0.186	0	0.174	0	0.192	0	0.174	0	0.168	0	0.174	0	0.174	0	0.186	0	0.174	0	0.192	0	0.174	0	0.174	0	0.174	0	0.174	0	0.174	0	0.192	0	0.174	0
0.203	0	0	0.217	0	0.203	0	0.224	0	0.203	0	0.196	0	0.203	0	0.203	0	0.217	0	0.203	0	0.224	0	0.203	0	0.203	0	0.203	0	0.203	0	0.203	0	0.224	0	0.203	0
0.232	0	0	0.248	0	0.232	0	0.256	0	0.232	0	0.224	0	0.232	0	0.232	0	0.248	0	0.232	0	0.256	0	0.232	0	0.232	0	0.232	0	0.232	0	0.232	0	0.256	0	0.232	0
0.261	0	0	0.279	0	0.261	0	0.288	0	0.261	0	0.252	0	0.261	0	0.261	0	0.279	0	0.261	0	0.288	0	0.261	0	0.261	0	0.261	0	0.261	0	0.261	0	0.288	0	0.261	0
0.29	0	0	0.31	0	0.29	0	0.32	0	0.29	0	0.28	0	0.29	0	0.29	0	0.31	0	0.29	0	0.32	0	0.29	0	0.29	0	0.29	0	0.29	0	0.29	0	0.32	0	0.29	0
0.319	0	0	0.341	0	0.319	0	0.352	0	0.319	0	0.308	0	0.319	0	0.319	0	0.341	0	0.319	0	0.352	0	0.319	0	0.319	0	0.319	0	0.319	0	0.319	0	0.352	0	0.319	0
0.348	0	0	0.372	0	0.348	0	0.384	0	0.348	0	0.336	0	0.348	0	0.348	0	0.372	0	0.348	0	0.384	0	0.348	0	0.348	0	0.348	0	0.348	0	0.348	0	0.384	0	0.348	0
0.377	0	0	0.403	0	0.377	0	0.416	0	0.377	0	0.364	0	0.377	0	0.377	0	0.403	0	0.377	0	0.416	0	0.377	0	0.377	0	0.377	0	0.377	0	0.377	0	0.416	0	0.377	0
0.406	0	0	0.434	0	0.406	0	0.448	0	0.406	0	0.392	0	0.406	0	0.406	0	0.434	0	0.406	0	0.448	0	0.406	0	0.406	0	0.406	0	0.406	0	0.406	0	0.448	0	0.406	0
0.435	0	0	0.465	0	0.435	0	0.48	0	0.435	0	0.42	0	0.435	0	0.435	0	0.465	0	0.435	0	0.48	0	0.435	0	0.435	0	0.435	0	0.435	0	0.435	0	0.48	0	0.435	0
0.464	0	0	0.496	0	0.464	0	0.512	0	0.464	0	0.448	0	0.464	0	0.464	0	0.496	0	0.464	0	0.512	0	0.464	0	0.464	0	0.464	0	0.464	0	0.464	0	0.512	0	0.464	0
0.493	0	0	0.527	0	0.493	0	0.544	0	0.493	0	0.476	0	0.493	0	0.493	0	0.527	0	0.493	0	0.544	0	0.493	0	0.493	0	0.493	0	0.493	0	0.493	0	0.544	0	0.493	0
0.522	0	0	0.558	0	0.522	0	0.576	0	0.522	0	0.504	0	0.522	0	0.522	0	0.558	0	0.522	0	0.576	0	0.522	0	0.522	0	0.522	0	0.522	0	0.522	0	0.576	0	0.522	0
0.551	0	0	0.589	0	0.551	0	0.608	0	0.551	0	0.532	0	0.551	0	0.551	0	0.589	0	0.551	0	0.608	0	0.551	0	0.551	0	0.551	0	0.551	0	0.551	0	0.608	0	0.551	0
0.58	0	0	0.62	0	0.58	0	0.64	0	0.58	0	0.56	0	0.58	0	0.58	0	0.62	0	0.58	0	0.64	0	0.58	0	0.58	0	0.58	0	0.58	0	0.58	0	0.64	0	0.58	0
0.609	0	0	0.651	0	0.609	0	0.672	0	0.609	0	0.588	0	0.609	0	0.609	0	0.651	0	0.609	0	0.672	0	0.609	0	0.609	0	0.609	0	0.609	0	0.609	0	0.672	0	0.609	0
0.638	0	0	0.682	0	0.638	0	0.704	0	0.638	0	0.616	0	0.638	0	0.638	0	0.682	0	0.638	0	0.704	0	0.638	0	0.638	0	0.638	0	0.638	0	0.638	0	0.704	0	0.638	0
0.667	0	0	0.713	0	0.667	0	0.736	0	0.667	0	0.644	0	0.667	0	0.667	0	0.713	0	0.667	0	0.736	0	0.667	0	0.667	0	0.667	0	0.667	0	0.667	0	0.736	0	0.667	0
0.696	0	0	0.744	0	0.696	0	0.768	0	0.696	0	0.672	0	0.696	0	0.696	0	0.744	0	0.696	0	0.768	0	0.696	0	0.696	0	0.696	0	0.696	0	0.696	0	0.768	0	0.696	0
0.725	0	0	0.775	0	0.725	0	0.8	0	0.725	0	0.7	0	0.725	0	0.725	0	0.775	0	0.725	0	0.8	0	0.725	0	0.725	0	0.725	0	0.725	0	0.725	0	0.8	0	0.725	0
0.754	0	0	0.806	0	0.754	0	0.832	0	0.754	0	0.728	0	0.754	0	0.754	0	0.806	0	0.754	0	0.832	0	0.754	0	0.754	0	0.754	0	0.754	0	0.754	0	0.832	0	0.754	0
0.783	0	0	0.837	0	0.783	0	0.864	0	0.783	0	0.756	0	0.783	0	0.783	0	0.837	0	0.783	0	0.864	0	0.783	0	0.783	0	0.783	0	0.783	0	0.783	0	0.864	0	0.783	0
0.812	0	0	0.868	0	0.812	0	0.896	0	0.812	0	0.784	0	0.812	0	0.812	0	0.868	0	0.812	0	0.896	0	0.812	0	0.812	0	0.812	0	0.812	0	0.812	0	0.896	0	0.812	0
0.841	0	0	0.899	0	0.841	0	0.928	0	0.841	0	0.812	0	0.841	0	0.841	0	0.899	0	0.841	0	0.928	0	0.841	0	0.841	0	0.841	0	0.841	0	0.841	0	0.928	0	0.841	0
0.87	0	0	0.93	0	0.87	0	0.96	0.431	0.87	0	0.84	0	0.87	0	0.87	0	0.93	0	0.87	0	0.96	0.431	0.87	0	0.87	0	0.87	0	0.87	0	0.87	0	0.96	0	0.87	0
0.899	0	0	0.961	0	0.899	0	0.992	0.431	0.899	0	0.868	0	0.899	0	0.899	0	0.961	0.393	0.899	0	0.992	0	0.899	0	0.899	0	0.899	0	0.899	0	0.899	0	0.992	0.434	0.899	0
0.928	0	0	0.992	0	0.928	0	1.024	3.448	0.928	0	0.896	0	0.928	0	0.928	0	0.992	3.147	0.928	0	1.024	3.448	0.928	0	0.928	0	0.928	0	0.928	0	0.928	0	1.024	3.472	0.928	0
0.957	2.62727	0.907	1.023	4.779	0.957	0.902	1.056	0.862	0.957	0.907	0.924	0	0.957	0.884	0.957	0.884	1.023	2.36	0.957	0.451	1.056	0.431	0.957	0.454	0.957	0.907	0.957	0	0.957	0	0.957	0	1.056	0.868	0.957	0
0.986	0	0	1.054	0.796	0.986	0.902	1.088	27.155	0.986	0	0.952	0.47	0.986	0.442	0.986	0.442	1.054	0.393	0.986	1.803	1.088	27.155	0.986	0	0.986	0.454	0.986	0	0.986	0	0.986	0.457	1.088	27.344	0.986	1.839
1.015	9.33636	3.63	1.085	25.488	1.015	3.155	1.12	0.431	1.015	3.63	0.98	0	1.015	2.653	1.015	2.653	1.085	25.964	1.015	2.254	1.12	0	1.015	4.083	1.015	3.176	1.015	3.135	1.015	3.135	1.015	4.567	1.12	0.434	1.015	2.759
1.044	3.30909	1.361	1.116	0	1.044	1.352	1.152	0	1.044	1.361	1.008	2.82	1.044	0.884	1.044	0.884	1.116	0.393	1.044	0.902	1.152	0	1.044	0.907	1.044	1.361	1.044	0.448	1.044	0.448	1.044	0.913	1.152	0	1.044	0
1.073	50.1091	21.779	1.147	0.796	1.073	24.792	1.184	0	1.073	21.779	1.036	0.94	1.073	24.315	1.073	23.431	1.147	0	1.073	25.242	1.184	0.862	1.073	23.593	1.073	24.047	1.073	7.613	1.073	7.613	1.073	26.947	1.184	0	1.073	25.747
1.102	15.8364	7.26	1.178	0.398	1.102	2.705	1.216	3.448	1.102	7.26	1.064	8.459	1.102	5.747	1.102	6.631	1.178	0	1.102	3.606	1.216	3.879	1.102	5.445	1.102	4.991	1.102	22.839	1.102	22.839	1.102	0.913	1.216	3.472	1.102	3.678
1.131	0	0	1.209	1.991	1.131	0.451	1.248	1.293	1.131	0	1.092	22.086	1.131	0	1.131	0	1.209	1.967	1.131	0	1.248	1.293	1.131	0	1.131	0	1.131	0	1.131	0	1.131	0	1.248	1.302	1.131	0
1.16	0	0	1.24	1.991	1.16	0	1.28	0	1.16	0	1.12	0.94	1.16	0	1.16	0	1.24	1.967	1.16	0	1.28	0	1.16	0	1.16	0	1.16	0	1.16	0	1.16	0	1.28	0	1.16	0
1.189	0.854545	0.454	1.271	0	1.189	0	1.312	0	1.189	0.454	1.148	0	1.189	0	1.189	0	1.271	0	1.189	0	1.312	0	1.189	0.454	1.189	0.454	1.189	0.448	1.189	0.448	1.189	0	1.312	0	1.189	0.46
1.218	5.67273	3.176	1.302	2.389	1.218	3.155	1.344	0.431	1.218	3.176	1.176	0	1.218	3.979	1.218	3.979	1.302	2.36	1.218	2.705	1.344	0.431	1.218	3.176	1.218	3.176	1.218	4.03	1.218	4.03	1.218	2.74	1.344	0.434	1.218	3.218
1.247	1.54545	0.907	1.333	1.991	1.247	1.803	1.376	3.879	1.247	0.907	1.204	5.169	1.247	0.442	1.247	0.442	1.333	1.967	1.247	1.803	1.376	3.879	1.247	1.361	1.247	0.907	1.247	0.448	1.247	0.448	1.247	1.827	1.376	3.906	1.247	0.92
1.276	0	0	1.364	3.982	1.276	0	1.408	3.448	1.276	0	1.232	0	1.276	0	1.276	0	1.364	3.934	1.276	0	1.408	3.448	1.276	0	1.276	0	1.276	0	1.276	0	1.276	0	1.408	3.472	1.276	0
1.305	5.64545	3.63	1.395	3.982	1.305	0	1.44	1.293	1.305	3.63	1.26	0	1.305	2.653	1.305	2.653	1.395	3.934	1.305	0	1.44	1.293	1.305	3.63	1.305	3.63	1.305	2.687	1.305	2.687	1.305	0	1.44	1.302	1.305	3.678
1.334	0	0	1.426	1.195	1.334	3.155	1.472	3.879	1.334	0	1.288	0	1.334	0.884	1.334	0.884	1.426	1.18	1.334	3.155	1.472	3.879	1.334	0	1.334	0	1.334	0.896	1.334	0.896	1.334	2.74	1.472	3.906	1.334	0
1.363	9.7	6.806	1.457	3.186	1.363	3.155	1.504	0.862	1.363	6.806	1.316	0	1.363	5.747	1.363	5.747	1.457	3.147	1.363	3.155	1.504	0.862	1.363	6.806	1.363	6.806	1.363	5.822	1.363	5.822	1.363	3.197	1.504	0.868	1.363	6.897
1.392	3.1	2.269	1.488	5.177	1.392	6.311	1.536	6.034	1.392	2.269	1.344	3.759	1.392	3.095	1.392	3.095	1.488	5.114	1.392	6.311	1.536	6.034	1.392	2.269	1.392	2.269	1.392	3.135	1.392	3.135	1.392	6.394	1.536	6.076	1.392	2.299
1.421	0.590909	0.454	1.519	6.372	1.421	0.451	1.568	5.603	1.421	0.454	1.372	5.639	1.421	0	1.421	0	1.519	5.901	1.421	0.451	1.568	5.172	1.421	0.454	1.421	0.454	1.421	0	1.421	0	1.421	2.74	1.568	5.642	1.421	0.46
1.45	4	3.176	1.55	1.991	1.45	4.958	1.6	1.724	1.45	3.176	1.4	3.289	1.45	3.979	1.45	3.979	1.55	1.574	1.45	4.958	1.6	1.724	1.45	3.176	1.45	3.176	1.45	4.03	1.45	4.03	1.45	3.197	1.6	1.736	1.45	3.218
1.479	2.74545	2.269	1.581	0.398	1.479	1.352	1.632	0	1.479	2.269	1.428	0.94	1.479	2.21	1.479	2.21	1.581	0	1.479	1.352	1.632	0	1.479	2.269	1.479	2.269	1.479	2.239	1.479	2.239	1.479	1.827	1.632	0	1.479	2.299
1.508	12.6818	10.889	1.612	0	1.508	3.606	1.664	0.431	1.508	10.889	1.456	3.759	1.508	10.168	1.508	10.168	1.612	0.393	1.508	3.155	1.664	0	1.508	10.889	1.508	10.889	1.508	10.3	1.508	10.3	1.508	3.654	1.664	0.434	1.508	11.034
1.537	1.01818	0.907	1.643	0	1.537	7.663	1.696	0.431	1.537	0.907	1.484	2.82	1.537	1.768	1.537	1.768	1.643	0.393	1.537	7.663	1.696	0	1.537	0.907	1.537	0.907	1.537	1.791	1.537	1.791	1.537	6.851	1.696	0.434	1.537	0.92
1.566	0	0	1.674	0	1.566	0.451	1.728	2.155	1.566	0	1.512	6.579	1.566	0.442	1.566	0.442	1.674	1.18	1.566	0.451	1.728	0.862	1.566	0	1.566	0	1.566	0.448	1.566	0.448	1.566	0.457	1.728	2.17	1.566	0
1.595	0	0	1.705	0.398	1.595	0.451	1.76	12.069	1.595	0	1.54	4.699	1.595	0	1.595	0	1.705	0	1.595	0.451	1.76	13.362	1.595	0	1.595	0	1.595	0	1.595	0	1.595	0	1.76	12.153	1.595	0
1.624	0	0	1.736	5.177	1.624	0	1.792	0.862	1.624	0	1.568	0	1.624	0	1.624	0	1.736	4.721	1.624	0	1.792	0.862	1.624	0	1.624	0	1.624	0	1.624	0	1.624	0.457	1.792	0.868	1.624	0
1.653	0	0	1.767	6.77	1.653	0.902	1.824	0	1.653	0	1.596	0	1.653	0	1.653	0	1.767	6.688	1.653	0	1.824	0.431	1.653	0.454	1.653	0	1.653	0	1.653	0	1.653	1.37	1.824	0	1.653	0.46
1.682	1.27273	1.361	1.798	0.398	1.682	1.803	1.856	0	1.682	1.361	1.624	0	1.682	0.442	1.682	0.884	1.798	0.393	1.682	0.451	1.856	0.862	1.682	0.454	1.682	0.907	1.682	0	1.682	0	1.682	0	1.856	0	1.682	0
1.711	0.409091	0.454	1.829	0.398	1.711	0.451	1.888	0	1.711	0.454	1.652	0	1.711	1.326	1.711	0.442	1.829	0	1.711	0.902	1.888	0.431	1.711	0.454	1.711	0.907	1.711	0	1.711	0	1.711	0	1.888	0	1.711	0.46
1.74	2.38182	2.722	1.86	0.796	1.74	2.254	1.92	0.431	1.74	2.722	1.68	0	1.74	4.421	1.74	3.979	1.86	0	1.74	2.705	1.92	0	1.74	4.991	1.74	3.63	1.74	1.791	1.74	1.791	1.74	3.654	1.92	0	1.74	3.218
1.769	9.98182	11.797	1.891	0	1.769	11.269	1.952	0.862	1.769	11.797	1.708	0	1.769	9.726	1.769	10.61	1.891	0.393	1.769	9.917	1.952	0	1.769	9.982	1.769	10.889	1.769	11.196	1.769	11.196	1.769	9.135	1.952	0.868	1.769	11.494
1.798	0	0	1.922	2.389	1.798	0.902	1.984	2.586	1.798	0	1.736	2.82	1.798	0	1.798	0	1.922	0.787	1.798	0	1.984	0.862	1.798	0	1.798	0	1.798	2.687	1.798	2.687	1.798	0	1.984	2.604	1.798	0
1.827	0	0	1.953	1.991	1.827	0.451	2.016	0	1.827	0	1.764	6.579	1.827	0	1.827	0	1.953	0.393	1.827	0	2.016	2.155	1.827	0	1.827	0	1.827	0.448	1.827	0.448	1.827	0	2.016	0	1.827	0
1.856	0	0	1.984	0	1.856	0	2.048	0.431	1.856	0	1.792	6.579	1.856	0	1.856	0	1.984	1.574	1.856	1.352	2.048	0.862	1.856	0	1.856	0	1.856	0	1.856	0	1.856	0.457	2.048	0.434	1.856	0
1.885	0	0	2.015	0.796	1.885	0	2.08	5.172	1.885	0	1.82	0.47	1.885	0.442	1.885	0	2.015	1.18	1.885	0	2.08	2.155	1.885	0.454	1.885	0.454	1.885	0	1.885	0	1.885	0	2.08	5.208	1.885	0
1.914	0.654545	0.907	2.046	3.584	1.914	0.451	2.112	4.741	1.914	0.907	1.848	0	1.914	0.442	1.914	0.884	2.046	3.934	1.914	0	2.112	7.328	1.914	0	1.914	0.454	1.914	0	1.914	0	1.914	0.457	2.112	4.774	1.914	0
1.943	0	0	2.077	5.575	1.943	0	2.144	15.517	1.943	0	1.876	0.47	1.943	0	1.943	0	2.077	3.541	1.943	0.451	2.144	15.086	1.943	0	1.943	0	1.943	0	1.943	0	1.943	0.457	2.144	15.625	1.943	0
1.972	0	0	2.108	9.16	1.972	0	2.176	16.81	1.972	0	1.904	0	1.972	0	1.972	0	2.108	9.835	1.972	0	2.176	18.103	1.972	0	1.972	0	1.972	0	1.972	0	1.972	0	2.176	16.927	1.972	0
2.001	0.3	0.454	2.139	24.691	2.001	2.705	2.208	8.19	2.001	0.454	1.932	0.47	2.001	0.884	2.001	1.326	2.139	25.57	2.001	1.803	2.208	8.19	2.001	0.907	2.001	0.454	2.001	2.687	2.001	2.687	2.001	0.913	2.208	8.247	2.001	0.46
2.03	2.91818	4.537	2.17	10.753	2.03	3.606	2.24	5.603	2.03	4.537	1.96	0.47	2.03	2.653	2.03	2.653	2.17	11.408	2.03	2.254	2.24	4.31	2.03	3.63	2.03	4.083	2.03	1.343	2.03	1.343	2.03	2.74	2.24	5.642	2.03	5.057
2.059	1.98182	3.176	2.201	5.974	2.059	2.705	2.272	2.586	2.059	3.176	1.988	0.94	2.059	2.21	2.059	1.768	2.201	5.114	2.059	4.508	2.272	3.879	2.059	3.63	2.059	2.722	2.059	1.343	2.059	1.343	2.059	3.654	2.272	2.604	2.059	1.839
2.088	1.1	1.815	2.232	5.177	2.088	3.606	2.304	3.017	2.088	1.815	2.016	0.47	2.088	2.653	2.088	3.537	2.232	5.114	2.088	4.508	2.304	3.879	2.088	2.722	2.088	3.176	2.088	5.374	2.088	5.374	2.088	5.481	2.304	3.038	2.088	2.759
2.117	9.11818	15.426	2.263	3.186	2.117	8.564	2.336	2.155	2.117	15.426	2.044	4.229	2.117	14.147	2.117	12.378	2.263	3.541	2.117	6.311	2.336	0.862	2.117	14.065	2.117	13.612	2.117	12.539	2.117	12.539	2.117	7.764	2.336	2.17	2.117	17.011
2.146	16.1818	28.131	2.294	3.186	2.146	21.636	2.368	2.155	2.146	28.131	2.072	1.88	2.146	27.409	2.146	27.851	2.294	1.574	2.146	21.185	2.368	3.879	2.146	29.492	2.146	29.492	2.146	26.422	2.146	26.422	2.146	25.577	2.368	2.17	2.146	25.747
2.175	4.31818	7.713	2.325	1.195	2.175	18.03	2.4	4.741	2.175	7.713	2.1	6.109	2.175	12.378	2.175	12.378	2.325	0.787	2.175	18.481	2.4	3.448	2.175	8.167	2.175	8.167	2.175	12.539	2.175	12.539	2.175	14.158	2.4	4.774	2.175	9.195
2.204	1.23636	2.269	2.356	7.567	2.204	1.352	2.432	10.776	2.204	2.269	2.128	13.158	2.204	1.768	2.204	2.21	2.356	9.048	2.204	3.606	2.432	9.052	2.204	1.815	2.204	1.361	2.204	3.583	2.204	3.583	2.204	4.567	2.432	10.851	2.204	1.839
2.233	2.40909	4.537	2.387	11.947	2.233	0.902	2.464	9.914	2.233	4.537	2.156	27.256	2.233	3.095	2.233	3.537	2.387	11.408	2.233	2.705	2.464	11.207	2.233	4.537	2.233	4.991	2.233	3.583	2.233	3.583	2.233	3.197	2.464	9.983	2.233	4.138
2.262	0.236364	0.454	2.418	9.956	2.262	4.057	2.496	10.776	2.262	0.454	2.184	7.519	2.262	2.21	2.262	1.768	2.418	12.195	2.262	4.958	2.496	10.776	2.262	0	2.262	0.454	2.262	3.135	2.262	3.135	2.262	3.654	2.496	10.417	2.262	0.46
2.291	0.227273	0.454	2.449	8.761	2.291	2.705	2.528	8.19	2.291	0.454	2.212	2.35	2.291	1.768	2.291	1.326	2.449	9.048	2.291	2.254	2.528	9.483	2.291	0.907	2.291	0.454	2.291	2.239	2.291	2.239	2.291	3.654	2.528	8.247	2.291	0.92
2.32	1.11818	2.269	2.48	9.956	2.32	2.254	2.56	13.793	2.32	2.269	2.24	3.759	2.32	3.095	2.32	2.653	2.48	8.655	2.32	1.352	2.56	10.345	2.32	2.269	2.32	2.269	2.32	3.135	2.32	3.135	2.32	2.284	2.56	13.455	2.32	1.379
2.349	1.52727	3.176	2.511	10.753	2.349	2.705	2.592	8.621	2.349	3.176	2.268	1.41	2.349	0.442	2.349	1.768	2.511	13.769	2.349	4.057	2.592	8.621	2.349	4.083	2.349	4.083	2.349	2.687	2.349	2.687	2.349	1.827	2.592	8.681	2.349	2.759
2.378	7.00909	14.973	2.542	9.558	2.378	6.761	2.624	9.483	2.378	14.973	2.296	3.289	2.378	12.378	2.378	12.821	2.542	8.261	2.378	5.86	2.624	10.776	2.378	14.519	2.378	14.065	2.378	12.091	2.378	12.091	2.378	8.678	2.624	9.549	2.378	13.793
2.407	4.14545	9.074	2.573	8.761	2.407	12.17	2.656	6.897	2.407	9.074	2.324	1.41	2.407	11.936	2.407	10.168	2.573	8.655	2.407	11.72	2.656	6.897	2.407	9.074	2.407	9.074	2.407	9.404	2.407	9.404	2.407	10.048	2.656	6.944	2.407	11.034
2.436	4.25455	9.528	2.604	9.558	2.436	13.072	2.688	7.328	2.436	9.528	2.352	6.109	2.436	13.263	2.436	12.821	2.604	8.261	2.436	13.973	2.688	4.741	2.436	9.074	2.436	8.621	2.436	13.435	2.436	13.435	2.436	12.788	2.688	7.378	2.436	9.195
2.465	5.73636	13.158	2.635	7.965	2.465	11.269	2.72	6.034	2.465	13.158	2.38	4.229	2.465	13.263	2.465	15.031	2.635	7.474	2.465	12.17	2.72	8.19	2.465	14.519	2.465	14.065	2.465	11.196	2.465	11.196	2.465	15.072	2.72	6.076	2.465	13.333
2.494	5.8	13.612	2.666	5.974	2.494	9.015	2.752	5.172	2.494	13.612	2.408	12.688	2.494	9.284	2.494	9.284	2.666	4.721	2.494	9.466	2.752	7.759	2.494	14.519	2.494	14.973	2.494	13.435	2.494	13.435	2.494	7.764	2.752	5.208	2.494	12.874
2.523	5.1	12.25	2.697	7.168	2.523	11.72	2.784	8.19	2.523	12.25	2.436	6.109	2.523	10.168	2.523	13.263	2.697	7.868	2.523	11.269	2.784	7.328	2.523	12.704	2.523	10.889	2.523	10.748	2.523	10.748	2.523	11.418	2.784	8.247	2.523	13.333
2.552	3.50909	8.621	2.728	6.77	2.552	8.564	2.816	9.483	2.552	8.621	2.464	14.098	2.552	8.842	2.552	6.631	2.728	6.688	2.552	6.761	2.816	11.207	2.552	7.713	2.552	9.074	2.552	5.822	2.552	5.822	2.552	8.221	2.816	9.549	2.552	9.655
2.581	3.24545	8.167	2.759	11.947	2.581	9.917	2.848	8.621	2.581	8.167	2.492	15.977	2.581	11.936	2.581	11.052	2.759	11.408	2.581	9.466	2.848	7.328	2.581	7.26	2.581	7.713	2.581	10.3	2.581	10.3	2.581	7.764	2.848	8.681	2.581	6.897
2.61	3.88182	9.982	2.79	7.168	2.61	9.917	2.88	9.052	2.61	9.982	2.52	13.628	2.61	5.747	2.61	6.631	2.79	10.622	2.61	10.367	2.88	7.328	2.61	8.621	2.61	9.528	2.61	8.061	2.61	8.061	2.61	10.505	2.88	9.115	2.61	9.195
2.639	1.9	4.991	2.821	6.77	2.639	7.663	2.912	9.052	2.639	4.991	2.548	5.169	2.639	7.958	2.639	4.421	2.821	6.294	2.639	7.212	2.912	9.483	2.639	5.445	2.639	5.445	2.639	4.926	2.639	4.926	2.639	5.481	2.912	9.115	2.639	5.517
2.668	1.85455	4.991	2.852	5.575	2.668	7.212	2.944	6.466	2.668	4.991	2.576	7.049	2.668	4.863	2.668	6.631	2.852	9.048	2.668	4.958	2.944	3.879	2.668	4.537	2.668	4.083	2.668	5.822	2.668	5.822	2.668	7.764	2.944	6.51	2.668	5.517
2.697	3.13636	8.621	2.883	5.575	2.697	8.114	2.976	3.017	2.697	8.621	2.604	8.459	2.697	7.958	2.697	8.4	2.883	5.114	2.697	4.508	2.976	4.741	2.697	8.167	2.697	7.713	2.697	8.509	2.697	8.509	2.697	7.308	2.976	3.038	2.697	9.195
2.726	4.04545	11.343	2.914	2.788	2.726	8.114	3.008	3.017	2.726	11.343	2.632	7.519	2.726	10.61	2.726	12.821	2.914	4.721	2.726	9.466	3.008	3.017	2.726	9.982	2.726	12.25	2.726	11.196	2.726	11.196	2.726	7.764	3.008	3.038	2.726	11.494
2.755	5.22727	14.973	2.945	6.77	2.755	6.311	3.04	6.466	2.755	14.973	2.66	11.748	2.755	11.052	2.755	12.378	2.945	5.114	2.755	7.212	3.04	4.741	2.755	18.149	2.755	15.426	2.755	11.644	2.755	11.644	2.755	9.135	3.04	6.51	2.755	13.333
2.784	1.70909	4.991	2.976	6.372	2.784	12.621	3.072	7.759	2.784	4.991	2.688	8.459	2.784	9.284	2.784	8.842	2.976	3.934	2.784	11.269	3.072	8.621	2.784	6.806	2.784	4.991	2.784	7.613	2.784	7.613	2.784	13.702	3.072	7.812	2.784	5.977
2.813	2.28182	6.806	3.007	6.77	2.813	10.367	3.104	3.448	2.813	6.806	2.716	12.218	2.813	5.305	2.813	4.421	3.007	3.934	2.813	12.17	3.104	3.448	2.813	6.352	2.813	9.074	2.813	5.374	2.813	5.374	2.813	9.591	3.104	3.472	2.813	6.437
2.842	1.49091	4.537	3.038	9.558	2.842	6.311	3.136	3.879	2.842	4.537	2.744	8.929	2.842	2.653	2.842	2.653	3.038	8.655	2.842	5.409	3.136	6.466	2.842	4.083	2.842	2.722	2.842	4.478	2.842	4.478	2.842	2.284	3.136	3.906	2.842	7.816
2.871	1.74545	5.445	3.069	5.177	2.871	8.114	3.168	5.172	2.871	5.445	2.772	10.808	2.871	6.631	2.871	4.863	3.069	7.474	2.871	6.761	3.168	6.466	2.871	3.63	2.871	5.445	2.871	4.478	2.871	4.478	2.871	5.481	3.168	5.208	2.871	3.218
2.9	2	6.352	3.1	5.177	2.9	3.606	3.2	6.034	2.9	6.352	2.8	10.338	2.9	6.189	2.9	6.189	3.1	4.327	2.9	5.409	3.2	5.172	2.9	4.991	2.9	5.898	2.9	5.374	2.9	5.374	2.9	4.567	3.2	5.642	2.9	4.138
2.929	1.68182	5.445	3.131	3.584	2.929	7.212	3.232	3.879	2.929	5.445	2.828	7.049	2.929	8.4	2.929	7.073	3.131	6.688	2.929	5.86	3.232	2.586	2.929	5.898	2.929	6.352	2.929	5.374	2.929	5.374	2.929	5.024	3.232	3.906	2.929	7.816
2.958	2.47273	8.167	3.162	4.381	2.958	5.409	3.264	3.448	2.958	8.167	2.856	2.82	2.958	5.747	2.958	6.631	3.162	5.901	2.958	6.761	3.264	5.172	2.958	8.621	2.958	7.713	2.958	6.717	2.958	6.717	2.958	8.678	3.264	3.472	2.958	8.276
2.987	0.809091	2.722	3.193	4.779	2.987	3.606	3.296	8.19	2.987	2.722	2.884	4.229	2.987	2.653	2.987	4.863	3.193	3.541	2.987	3.606	3.296	7.328	2.987	3.176	2.987	2.269	2.987	4.03	2.987	4.03	2.987	5.937	3.296	8.247	2.987	1.839
3.016	1.84545	6.352	3.224	3.982	3.016	9.015	3.328	3.879	3.016	6.352	2.912	5.169	3.016	6.631	3.016	5.305	3.224	4.721	3.016	4.958	3.328	3.017	3.016	6.352	3.016	5.898	3.016	6.27	3.016	6.27	3.016	3.654	3.328	3.906	3.016	5.977
3.045	2.33636	8.167	3.255	6.77	3.045	7.663	3.36	5.172	3.045	8.167	2.94	3.289	3.045	10.61	3.045	11.052	3.255	4.721	3.045	5.86	3.36	6.897	3.045	6.806	3.045	9.528	3.045	11.196	3.045	11.196	3.045	9.135	3.36	5.208	3.045	9.655
3.074	2.16364	7.713	3.286	7.168	3.074	8.564	3.392	6.897	3.074	7.713	2.968	2.82	3.074	7.073	3.074	6.631	3.286	6.688	3.074	12.17	3.392	4.741	3.074	6.352	3.074	7.26	3.074	6.717	3.074	6.717	3.074	8.221	3.392	6.944	3.074	5.977
3.103	1.5	5.445	3.317	4.779	3.103	3.606	3.424	9.914	3.103	5.445	2.996	3.289	3.103	4.421	3.103	5.305	3.317	4.721	3.103	3.606	3.424	12.931	3.103	4.537	3.103	5.445	3.103	4.926	3.103	4.926	3.103	5.024	3.424	9.983	3.103	4.138
3.132	1.59091	5.898	3.348	6.372	3.132	4.958	3.456	7.759	3.132	5.898	3.024	2.82	3.132	7.958	3.132	5.747	3.348	5.114	3.132	5.86	3.456	6.897	3.132	5.445	3.132	6.352	3.132	2.687	3.132	2.687	3.132	8.221	3.456	7.812	3.132	6.437
3.161	1.56364	5.898	3.379	15.532	3.161	8.114	3.488	6.466	3.161	5.898	3.052	7.989	3.161	5.747	3.161	6.189	3.379	15.342	3.161	8.114	3.488	4.31	3.161	7.26	3.161	5.445	3.161	6.27	3.161	6.27	3.161	8.221	3.488	6.51	3.161	4.138
3.19	2.12727	8.167	3.41	6.77	3.19	4.958	3.52	8.19	3.19	8.167	3.08	7.049	3.19	3.537	3.19	5.747	3.41	10.622	3.19	7.212	3.52	9.914	3.19	7.713	3.19	9.074	3.19	4.03	3.19	4.03	3.19	6.394	3.52	8.247	3.19	8.736
3.219	1.85455	7.26	3.441	6.372	3.219	7.212	3.552	8.621	3.219	7.26	3.108	3.759	3.219	3.095	3.219	3.095	3.441	5.507	3.219	6.311	3.552	6.897	3.219	7.713	3.219	6.352	3.219	3.583	3.219	3.583	3.219	5.481	3.552	8.247	3.219	7.356
3.248	0.454545	1.815	3.472	5.575	3.248	6.761	3.584	6.466	3.248	1.815	3.136	6.109	3.248	6.631	3.248	5.747	3.472	5.901	3.248	7.663	3.584	6.897	3.248	1.815	3.248	2.269	3.248	6.27	3.248	6.27	3.248	7.308	3.584	6.51	3.248	2.299
3.277	0.890909	3.63	3.503	7.567	3.277	5.86	3.616	6.466	3.277	3.63	3.164	5.169	3.277	3.095	3.277	3.979	3.503	6.294	3.277	4.057	3.616	10.776	3.277	3.176	3.277	3.176	3.277	4.926	3.277	4.926	3.277	4.567	3.616	6.51	3.277	3.218
3.306	1.20909	4.991	3.534	4.381	3.306	3.606	3.648	7.328	3.306	4.991	3.192	3.289	3.306	5.747	3.306	6.189	3.534	5.507	3.306	4.057	3.648	5.172	3.306	5.445	3.306	4.083	3.306	5.822	3.306	5.822	3.306	2.284	3.648	7.378	3.306	5.977
3.335	0.754545	3.176	3.565	4.381	3.335	2.705	3.68	6.466	3.335	3.176	3.22	2.82	3.335	7.073	3.335	6.189	3.565	3.934	3.335	2.254	3.68	3.879	3.335	4.083	3.335	3.63	3.335	7.613	3.335	7.613	3.335	3.197	3.68	6.51	3.335	3.218
3.364	3.50909	14.973	3.596	6.77	3.364	4.057	3.712	7.328	3.364	14.973	3.248	5.169	3.364	15.031	3.364	13.263	3.596	5.901	3.364	4.958	3.712	6.466	3.364	14.065	3.364	14.065	3.364	12.539	3.364	12.539	3.364	5.024	3.712	7.378	3.364	13.793
3.393	1.67273	7.26	3.627	5.974	3.393	10.367	3.744	6.034	3.393	7.26	3.276	4.229	3.393	10.168	3.393	9.726	3.627	4.327	3.393	9.466	3.744	8.19	3.393	9.074	3.393	8.621	3.393	8.957	3.393	8.957	3.393	10.048	3.744	6.076	3.393	7.816
3.422	0.718182	3.176	3.658	7.168	3.422	8.114	3.776	4.31	3.422	3.176	3.304	4.699	3.422	7.958	3.422	7.958	3.658	5.507	3.422	8.114	3.776	7.328	3.422	3.63	3.422	3.63	3.422	12.091	3.422	12.091	3.422	7.764	3.776	4.34	3.422	5.517
3.451	2.31818	10.436	3.689	9.558	3.451	6.311	3.808	8.621	3.451	10.436	3.332	2.35	3.451	9.284	3.451	8.4	3.689	9.048	3.451	5.86	3.808	8.19	3.451	9.528	3.451	9.528	3.451	7.613	3.451	7.613	3.451	5.024	3.808	8.681	3.451	8.736
3.48	1.29091	5.898	3.72	6.77	3.48	8.564	3.84	9.914	3.48	5.898	3.36	4.229	3.48	5.747	3.48	7.515	3.72	5.507	3.48	8.564	3.84	9.483	3.48	6.352	3.48	5.898	3.48	7.613	3.48	7.613	3.48	8.221	3.84	9.983	3.48	6.897
3.509	0.581818	2.722	3.751	10.753	3.509	4.958	3.872	9.914	3.509	2.722	3.388	13.158	3.509	4.421	3.509	3.537	3.751	5.901	3.509	5.409	3.872	9.483	3.509	2.269	3.509	2.722	3.509	5.374	3.509	5.374	3.509	4.567	3.872	9.983	3.509	2.759
3.538	0.763636	3.63	3.782	4.779	3.538	4.057	3.904	9.052	3.538	3.63	3.416	8.929	3.538	5.747	3.538	5.305	3.782	8.655	3.538	5.86	3.904	7.759	3.538	3.63	3.538	4.083	3.538	4.926	3.538	4.926	3.538	5.481	3.904	9.115	3.538	1.839
3.567	1.41818	6.806	3.813	11.151	3.567	4.958	3.936	8.19	3.567	6.806	3.444	4.229	3.567	3.979	3.567	3.979	3.813	12.589	3.567	4.057	3.936	7.328	3.567	5.445	3.567	6.806	3.567	7.613	3.567	7.613	3.567	6.394	3.936	7.812	3.567	6.897
3.596	0.927273	4.537	3.844	9.558	3.596	6.311	3.968	5.172	3.596	4.537	3.472	8.459	3.596	3.537	3.596	3.537	3.844	8.655	3.596	4.508	3.968	6.466	3.596	5.898	3.596	4.537	3.596	7.165	3.596	7.165	3.596	4.567	3.968	5.208	3.596	4.598
3.625	1.00909	4.991	3.875	7.168	3.625	8.564	4	6.466	3.625	4.991	3.5	6.579	3.625	8.4	3.625	8.4	3.875	10.228	3.625	9.015	4	4.741	3.625	5.445	3.625	4.991	3.625	8.509	3.625	8.509	3.625	7.308	4	6.51	3.625	5.057
3.654	1.61818	8.167	3.906	7.567	3.654	4.057	4.032	5.603	3.654	8.167	3.528	8.929	3.654	8.4	3.654	7.073	3.906	11.015	3.654	5.409	4.032	5.172	3.654	7.26	3.654	8.167	3.654	8.509	3.654	8.509	3.654	7.764	4.032	5.642	3.654	9.195
3.683	1.59091	8.167	3.937	7.567	3.683	7.663	4.064	7.328	3.683	8.167	3.556	6.109	3.683	4.863	3.683	5.305	3.937	8.655	3.683	3.155	4.064	5.603	3.683	9.074	3.683	8.621	3.683	4.478	3.683	4.478	3.683	6.394	4.064	7.378	3.683	8.736
3.712	1.13636	5.898	3.968	9.16	3.712	7.663	4.096	5.603	3.712	5.898	3.584	4.699	3.712	8.4	3.712	8.4	3.968	8.261	3.712	9.466	4.096	8.19	3.712	5.445	3.712	5.898	3.712	5.822	3.712	5.822	3.712	10.048	4.096	5.642	3.712	5.977
3.741	1.89091	9.982	3.999	8.363	3.741	5.86	4.128	7.328	3.741	9.982	3.612	6.109	3.741	4.863	3.741	5.305	3.999	7.868	3.741	8.114	4.128	7.759	3.741	9.982	3.741	9.982	3.741	8.061	3.741	8.061	3.741	4.567	4.128	7.378	3.741	10.115
3.77	1.94545	10.436	4.03	7.965	3.77	9.466	4.16	5.603	3.77	10.436	3.64	5.639	3.77	8.842	3.77	10.168	4.03	7.081	3.77	8.114	4.16	4.31	3.77	11.343	3.77	10.436	3.77	8.061	3.77	8.061	3.77	8.678	4.16	5.642	3.77	11.494
3.799	1.91818	10.436	4.061	7.168	3.799	13.523	4.192	6.466	3.799	10.436	3.668	6.109	3.799	9.726	3.799	10.61	4.061	5.901	3.799	15.326	4.192	5.603	3.799	12.704	3.799	10.436	3.799	9.852	3.799	9.852	3.799	13.702	4.192	6.51	3.799	8.736
3.828	1.55455	8.621	4.092	11.151	3.828	8.564	4.224	8.19	3.828	8.621	3.696	8.929	3.828	7.073	3.828	6.631	4.092	9.441	3.828	5.409	4.224	10.776	3.828	6.806	3.828	7.26	3.828	7.613	3.828	7.613	3.828	8.678	4.224	8.247	3.828	9.655
3.857	2.42727	13.612	4.123	8.363	3.857	8.564	4.256	6.034	3.857	13.612	3.724	7.049	3.857	12.821	3.857	13.705	4.123	5.901	3.857	12.621	4.256	5.603	3.857	13.158	3.857	14.519	3.857	11.644	3.857	11.644	3.857	10.505	4.256	6.076	3.857	13.793
3.886	0.872727	4.991	4.154	7.965	3.886	11.269	4.288	6.897	3.886	4.991	3.752	9.398	3.886	4.863	3.886	4.863	4.154	12.195	3.886	9.015	4.288	6.466	3.886	4.537	3.886	4.537	3.886	5.374	3.886	5.374	3.886	11.875	4.288	6.944	3.886	3.678
3.915	1.25455	7.26	4.185	5.575	3.915	6.761	4.32	12.5	3.915	7.26	3.78	8.929	3.915	7.073	3.915	3.979	4.185	5.507	3.915	8.114	4.32	12.069	3.915	7.26	3.915	6.806	3.915	5.374	3.915	5.374	3.915	4.567	4.32	12.587	3.915	8.276
3.944	1.23636	7.26	4.216	8.363	3.944	6.761	4.352	7.759	3.944	7.26	3.808	11.278	3.944	5.747	3.944	7.073	4.216	9.835	3.944	8.564	4.352	6.897	3.944	9.528	3.944	8.621	3.944	6.27	3.944	6.27	3.944	6.394	4.352	7.378	3.944	8.276
3.973	0.763636	4.537	4.247	12.744	3.973	8.114	4.384	11.207	3.973	4.537	3.836	8.929	3.973	8.842	3.973	8.4	4.247	7.868	3.973	4.958	4.384	12.069	3.973	4.083	3.973	4.083	3.973	7.613	3.973	7.613	3.973	8.221	4.384	11.285	3.973	5.057
4.002	1.12727	6.806	4.278	8.363	4.002	5.86	4.416	6.897	4.002	6.806	3.864	14.568	4.002	5.747	4.002	7.073	4.278	8.261	4.002	6.311	4.416	6.034	4.002	9.074	4.002	6.806	4.002	7.613	4.002	7.613	4.002	8.221	4.416	6.944	4.002	7.356
4.031	1.55455	9.528	4.309	10.753	4.031	7.212	4.448	9.914	4.031	9.528	3.892	5.169	4.031	8.4	4.031	6.631	4.309	13.769	4.031	6.311	4.448	6.897	4.031	8.621	4.031	9.528	4.031	4.926	4.031	4.926	4.031	6.851	4.448	9.983	4.031	8.276
4.06	1.01818	6.352	4.34	7.168	4.06	5.86	4.48	5.603	4.06	6.352	3.92	7.519	4.06	5.305	4.06	5.305	4.34	7.474	4.06	5.86	4.48	7.328	4.06	4.083	4.06	5.445	4.06	8.061	4.06	8.061	4.06	3.197	4.48	5.642	4.06	6.897
4.089	0.790909	4.991	4.371	9.558	4.089	11.269	4.512	8.621	4.089	4.991	3.948	5.639	4.089	10.168	4.089	8.842	4.371	9.441	4.089	9.466	4.512	9.483	4.089	5.445	4.089	6.352	4.089	7.613	4.089	7.613	4.089	10.505	4.512	8.681	4.089	3.678
4.118	0.636364	4.083	4.402	7.567	4.118	7.663	4.544	10.776	4.118	4.083	3.976	5.639	4.118	4.863	4.118	6.631	4.402	6.294	4.118	9.466	4.544	14.224	4.118	4.083	4.118	4.537	4.118	5.374	4.118	5.374	4.118	9.135	4.544	10.851	4.118	4.138
4.147	1.25455	8.167	4.433	7.168	4.147	9.015	4.576	13.362	4.147	8.167	4.004	6.109	4.147	4.863	4.147	5.305	4.433	5.507	4.147	6.311	4.576	12.931	4.147	6.806	4.147	6.806	4.147	5.374	4.147	5.374	4.147	7.764	4.576	13.455	4.147	7.816
4.176	1.1	7.26	4.464	9.16	4.176	6.311	4.608	4.741	4.176	7.26	4.032	8.459	4.176	8.4	4.176	7.073	4.464	10.228	4.176	9.015	4.608	6.034	4.176	6.806	4.176	7.26	4.176	6.717	4.176	6.717	4.176	8.221	4.608	4.774	4.176	7.356
4.205	1.15455	7.713	4.495	10.753	4.205	7.212	4.64	6.466	4.205	7.713	4.06	6.109	4.205	10.61	4.205	11.936	4.495	11.408	4.205	5.409	4.64	6.034	4.205	8.167	4.205	7.713	4.205	11.196	4.205	11.196	4.205	7.764	4.64	6.51	4.205	6.897
4.234	1.00909	6.806	4.526	9.16	4.234	9.466	4.672	7.328	4.234	6.806	4.088	7.049	4.234	3.979	4.234	4.421	4.526	10.228	4.234	10.818	4.672	6.466	4.234	6.806	4.234	7.26	4.234	8.061	4.234	8.061	4.234	8.221	4.672	6.944	4.234	7.816
4.263	1.65455	11.343	4.557	8.761	4.263	8.564	4.704	9.483	4.263	11.343	4.116	9.868	4.263	15.473	4.263	14.589	4.557	8.261	4.263	8.564	4.704	7.759	4.263	10.889	4.263	10.889	4.263	13.435	4.263	13.435	4.263	8.221	4.704	9.115	4.263	10.115
4.292	1.5	10.436	4.588	4.381	4.292	10.367	4.736	9.914	4.292	10.436	4.144	3.759	4.292	11.494	4.292	8.842	4.588	8.261	4.292	7.663	4.736	8.621	4.292	10.889	4.292	9.528	4.292	9.404	4.292	9.404	4.292	9.135	4.736	9.983	4.292	9.655
4.321	1.02727	7.26	4.619	11.947	4.321	12.621	4.768	5.603	4.321	7.26	4.172	6.579	4.321	7.515	4.321	9.726	4.619	9.048	4.321	11.72	4.768	6.897	4.321	8.621	4.321	9.074	4.321	6.717	4.321	6.717	4.321	10.505	4.768	5.642	4.321	8.736
4.35	1.08182	7.713	4.65	10.354	4.35	7.663	4.8	9.914	4.35	7.713	4.2	4.229	4.35	7.073	4.35	7.073	4.65	10.622	4.35	9.466	4.8	12.5	4.35	9.074	4.35	7.713	4.35	6.717	4.35	6.717	4.35	8.221	4.8	9.983	4.35	7.356
4.379	1.75455	12.704	4.681	11.947	4.379	10.818	4.832	14.224	4.379	12.704	4.228	5.169	4.379	8.4	4.379	8.4	4.681	15.342	4.379	8.564	4.832	12.931	4.379	9.074	4.379	12.25	4.379	6.717	4.379	6.717	4.379	11.418	4.832	14.323	4.379	10.575
4.408	1.36364	9.982	4.712	15.532	4.408	11.269	4.864	9.914	4.408	9.982	4.256	7.519	4.408	4.421	4.408	7.515	4.712	12.195	4.408	13.072	4.864	11.638	4.408	12.704	4.408	9.528	4.408	8.957	4.408	8.957	4.408	10.048	4.864	9.983	4.408	11.034
4.437	0.972727	7.26	4.743	8.363	4.437	9.917	4.896	12.5	4.437	7.26	4.284	7.519	4.437	10.168	4.437	11.052	4.743	11.408	4.437	8.114	4.896	10.776	4.437	6.352	4.437	9.074	4.437	9.852	4.437	9.852	4.437	6.851	4.896	12.587	4.437	8.276
4.466	0.727273	5.445	4.774	10.753	4.466	7.212	4.928	8.621	4.466	5.445	4.312	7.989	4.466	8.4	4.466	7.958	4.774	9.441	4.466	9.466	4.928	9.052	4.466	5.898	4.466	4.991	4.466	7.613	4.466	7.613	4.466	7.764	4.928	8.681	4.466	5.057
4.495	1.24545	9.528	4.805	13.54	4.495	6.311	4.96	12.069	4.495	9.528	4.34	6.579	4.495	9.284	4.495	10.168	4.805	13.769	4.495	8.564	4.96	10.776	4.495	11.343	4.495	9.528	4.495	9.852	4.495	9.852	4.495	8.678	4.96	12.153	4.495	9.655
4.524	1.17273	9.074	4.836	9.558	4.524	5.86	4.992	9.483	4.524	9.074	4.368	10.338	4.524	9.726	4.524	10.61	4.836	11.802	4.524	4.958	4.992	11.207	4.524	6.806	4.524	6.806	4.524	12.539	4.524	12.539	4.524	6.851	4.992	9.549	4.524	8.276
4.553	1.16364	9.074	4.867	9.16	4.553	9.015	5.024	10.345	4.553	9.074	4.396	7.519	4.553	11.936	4.553	9.726	4.867	11.802	4.553	9.917	5.024	9.052	4.553	9.074	4.553	10.436	4.553	8.061	4.553	8.061	4.553	11.875	5.024	10.417	4.553	9.655
4.582	1.54545	12.25	4.898	10.753	4.582	10.818	5.056	10.776	4.582	12.25	4.424	7.049	4.582	9.726	4.582	9.726	4.898	12.195	4.582	13.523	5.056	9.483	4.582	11.797	4.582	11.797	4.582	10.748	4.582	10.748	4.582	9.591	5.056	10.851	4.582	12.874
4.611	1.35455	10.889	4.929	9.956	4.611	10.367	5.088	13.793	4.611	10.889	4.452	10.808	4.611	9.284	4.611	10.168	4.929	8.261	4.611	6.761	5.088	13.362	4.611	12.704	4.611	11.343	4.611	10.3	4.611	10.3	4.611	12.332	5.088	13.889	4.611	10.115
4.64	1.17273	9.528	4.96	15.133	4.64	6.311	5.12	7.759	4.64	9.528	4.48	7.049	4.64	13.705	4.64	11.936	4.96	15.342	4.64	9.466	5.12	9.483	4.64	10.889	4.64	8.621	4.64	8.957	4.64	8.957	4.64	7.308	5.12	7.812	4.64	8.276
4.669	1.65455	13.612	4.991	8.761	4.669	13.973	5.152	7.328	4.669	13.612	4.508	8.929	4.669	8.842	4.669	7.958	4.991	7.474	4.669	14.424	5.152	6.897	4.669	12.25	4.669	14.065	4.669	8.509	4.669	8.509	4.669	13.702	5.152	7.378	4.669	12.874
4.698	1.47273	12.25	5.022	9.956	4.698	13.072	5.184	11.638	4.698	12.25	4.536	10.338	4.698	10.168	4.698	10.61	5.022	8.655	4.698	9.917	5.184	10.776	4.698	11.797	4.698	13.158	4.698	11.644	4.698	11.644	4.698	10.961	5.184	11.719	4.698	15.172
4.727	1.18182	9.982	5.053	9.558	4.727	9.015	5.216	8.19	4.727	9.982	4.564	11.278	4.727	9.726	4.727	10.61	5.053	6.294	4.727	9.015	5.216	9.052	4.727	10.436	4.727	9.528	4.727	12.091	4.727	12.091	4.727	10.048	5.216	8.247	4.727	9.655
4.756	1.32727	11.343	5.084	7.567	4.756	10.818	5.248	10.776	4.756	11.343	4.592	7.049	4.756	11.936	4.756	11.936	5.084	7.081	4.756	10.818	5.248	12.069	4.756	8.167	4.756	10.889	4.756	13.883	4.756	13.883	4.756	12.332	5.248	10.851	4.756	11.954
4.785	1.15455	9.982	5.115	8.363	4.785	10.367	5.28	8.621	4.785	9.982	4.62	9.398	4.785	8.4	4.785	7.958	5.115	7.474	4.785	13.523	5.28	7.759	4.785	11.797	4.785	9.982	4.785	9.404	4.785	9.404	4.785	14.615	5.28	8.247	4.785	9.195
4.814	1.13636	9.982	5.146	9.956	4.814	15.326	5.312	8.621	4.814	9.982	4.648	11.748	4.814	10.61	4.814	11.052	5.146	13.375	4.814	11.269	5.312	6.466	4.814	12.25	4.814	11.797	4.814	10.3	4.814	10.3	4.814	11.875	5.312	8.681	4.814	11.494
4.843	1.28182	11.343	5.177	10.753	4.843	11.269	5.344	6.897	4.843	11.343	4.676	15.508	4.843	12.378	4.843	11.052	5.177	7.868	4.843	9.917	5.344	8.19	4.843	9.528	4.843	9.982	4.843	12.091	4.843	12.091	4.843	9.591	5.344	6.944	4.843	11.034
4.872	1.06364	9.528	5.208	9.956	4.872	15.326	5.376	10.345	4.872	9.528	4.704	8.459	4.872	10.61	4.872	10.168	5.208	10.228	4.872	14.875	5.376	9.483	4.872	8.621	4.872	9.528	4.872	8.509	4.872	8.509	4.872	15.985	5.376	10.417	4.872	8.276
4.901	1.15455	10.436	5.239	9.16	4.901	11.72	5.408	5.172	4.901	10.436	4.732	10.808	4.901	10.61	4.901	11.494	5.239	6.688	4.901	14.424	5.408	7.759	4.901	11.343	4.901	10.436	4.901	9.852	4.901	9.852	4.901	10.961	5.408	5.208	4.901	9.655
4.93	1.38182	12.704	5.27	9.558	4.93	13.072	5.44	6.897	4.93	12.704	4.76	11.748	4.93	13.705	4.93	11.936	5.27	9.835	4.93	9.917	5.44	7.328	4.93	9.528	4.93	12.25	4.93	12.539	4.93	12.539	4.93	9.135	5.44	6.944	4.93	12.874
4.959	1.02727	9.528	5.301	7.567	4.959	12.17	5.472	8.621	4.959	9.528	4.788	12.688	4.959	10.168	4.959	9.726	5.301	8.261	4.959	12.621	5.472	6.034	4.959	11.343	4.959	9.982	4.959	10.3	4.959	10.3	4.959	13.245	5.472	8.681	4.959	11.034
4.988	0.772727	7.26	5.332	11.549	4.988	9.466	5.504	6.897	4.988	7.26	4.816	13.628	4.988	8.842	4.988	10.61	5.332	14.949	4.988	9.466	5.504	6.034	4.988	9.528	4.988	7.713	4.988	8.061	4.988	8.061	4.988	8.221	5.504	6.944	4.988	8.276
5.017	1	9.528	5.363	9.558	5.017	9.015	5.536	11.207	5.017	9.528	4.844	8.459	5.017	7.515	5.017	5.747	5.363	7.474	5.017	7.663	5.536	12.069	5.017	8.621	5.017	8.621	5.017	8.061	5.017	8.061	5.017	8.221	5.536	11.285	5.017	8.276
5.046	0.9	8.621	5.394	6.77	5.046	8.564	5.568	8.19	5.046	8.621	4.872	8.929	5.046	11.052	5.046	10.61	5.394	6.294	5.046	11.269	5.568	8.19	5.046	6.806	5.046	9.074	5.046	9.404	5.046	9.404	5.046	10.048	5.568	8.247	5.046	8.276
5.075	0.890909	8.621	5.425	10.753	5.075	9.015	5.6	8.19	5.075	8.621	4.9	12.218	5.075	9.284	5.075	10.61	5.425	11.015	5.075	7.212	5.6	8.621	5.075	9.528	5.075	9.074	5.075	7.165	5.075	7.165	5.075	9.591	5.6	8.247	5.075	9.195
5.104	0.781818	7.713	5.456	9.16	5.104	8.564	5.632	9.052	5.104	7.713	4.928	9.398	5.104	7.515	5.104	7.958	5.456	11.408	5.104	10.367	5.632	6.466	5.104	6.806	5.104	6.806	5.104	7.613	5.104	7.613	5.104	8.221	5.632	9.115	5.104	6.437
5.133	0.636364	6.352	5.487	10.354	5.133	6.761	5.664	8.19	5.133	6.352	4.956	13.628	5.133	7.958	5.133	10.168	5.487	8.261	5.133	7.663	5.664	8.621	5.133	6.806	5.133	6.352	5.133	6.717	5.133	6.717	5.133	5.481	5.664	8.247	5.133	6.897
5.162	0.990909	9.982	5.518	7.567	5.162	6.311	5.696	14.224	5.162	9.982	4.984	10.808	5.162	5.747	5.162	7.958	5.518	9.048	5.162	5.86	5.696	14.224	5.162	6.806	5.162	9.982	5.162	7.165	5.162	7.165	5.162	7.308	5.696	14.323	5.162	11.034
5.191	0.627273	6.352	5.549	10.753	5.191	5.86	5.728	7.759	5.191	6.352	5.012	7.989	5.191	8.842	5.191	9.284	5.549	8.655	5.191	6.311	5.728	8.621	5.191	9.074	5.191	6.352	5.191	12.539	5.191	12.539	5.191	7.308	5.728	7.812	5.191	4.598
5.22	0.927273	9.528	5.58	5.177	5.22	10.367	5.76	10.776	5.22	9.528	5.04	10.808	5.22	11.494	5.22	9.726	5.58	7.081	5.22	7.663	5.76	9.052	5.22	11.343	5.22	9.982	5.22	9.404	5.22	9.404	5.22	8.678	5.76	10.851	5.22	11.034
5.249	0.609091	6.352	5.611	10.753	5.249	7.663	5.792	10.345	5.249	6.352	5.068	9.868	5.249	5.747	5.249	7.515	5.611	10.622	5.249	8.114	5.792	13.362	5.249	4.537	5.249	5.898	5.249	8.061	5.249	8.061	5.249	8.221	5.792	9.983	5.249	5.057
5.278	0.736364	7.713	5.642	9.16	5.278	7.663	5.824	10.776	5.278	7.713	5.096	8.459	5.278	9.726	5.278	10.168	5.642	10.622	5.278	9.015	5.824	9.052	5.278	7.26	5.278	7.713	5.278	6.27	5.278	6.27	5.278	6.851	5.824	10.851	5.278	6.897
5.307	0.427273	4.537	5.673	11.947	5.307	6.311	5.856	9.914	5.307	4.537	5.124	11.278	5.307	7.958	5.307	7.958	5.673	9.835	5.307	4.958	5.856	10.345	5.307	6.352	5.307	7.26	5.307	10.3	5.307	10.3	5.307	9.591	5.856	9.549	5.307	5.517
5.336	1.00909	10.889	5.704	12.346	5.336	9.015	5.888	7.759	5.336	10.889	5.152	8.459	5.336	8.4	5.336	5.747	5.704	12.195	5.336	9.015	5.888	8.19	5.336	9.982	5.336	8.621	5.336	6.27	5.336	6.27	5.336	6.394	5.888	7.812	5.336	11.034
5.365	0.872727	9.528	5.735	12.744	5.365	6.311	5.92	9.914	5.365	9.528	5.18	6.109	5.365	10.168	5.365	11.494	5.735	11.015	5.365	8.114	5.92	11.207	5.365	7.713	5.365	9.528	5.365	9.404	5.365	9.404	5.365	5.024	5.92	9.983	5.365	10.575
5.394	0.781818	8.621	5.766	12.744	5.394	8.114	5.952	10.776	5.394	8.621	5.208	11.278	5.394	7.515	5.394	6.631	5.766	12.589	5.394	5.409	5.952	10.345	5.394	9.528	5.394	8.621	5.394	10.748	5.394	10.748	5.394	6.394	5.952	10.851	5.394	9.195
5.423	0.527273	5.898	5.797	10.753	5.423	8.564	5.984	12.931	5.423	5.898	5.236	7.049	5.423	6.189	5.423	8.4	5.797	10.622	5.423	10.367	5.984	12.069	5.423	7.713	5.423	6.806	5.423	9.852	5.423	9.852	5.423	10.961	5.984	13.021	5.423	6.897
5.452	0.481818	5.445	5.828	9.558	5.452	9.015	6.016	11.207	5.452	5.445	5.264	5.639	5.452	11.052	5.452	9.284	5.828	11.408	5.452	9.466	6.016	11.207	5.452	5.445	5.452	4.537	5.452	10.3	5.452	10.3	5.452	9.135	6.016	11.285	5.452	4.598
5.481	0.6	6.806	5.859	14.735	5.481	9.917	6.048	12.5	5.481	6.806	5.292	9.398	5.481	6.189	5.481	4.421	5.859	13.375	5.481	10.367	6.048	10.776	5.481	8.167	5.481	7.26	5.481	4.03	5.481	4.03	5.481	10.048	6.048	12.587	5.481	6.437
5.51	0.872727	9.982	5.89	8.761	5.51	5.409	6.08	9.052	5.51	9.982	5.32	9.868	5.51	11.052	5.51	12.821	5.89	10.622	5.51	4.057	6.08	9.052	5.51	7.26	5.51	8.621	5.51	9.852	5.51	9.852	5.51	7.764	6.08	9.115	5.51	8.276
5.539	0.545455	6.352	5.921	9.956	5.539	8.564	6.112	9.483	5.539	6.352	5.348	7.049	5.539	7.515	5.539	6.631	5.921	7.081	5.539	8.114	6.112	12.069	5.539	8.621	5.539	7.713	5.539	10.3	5.539	10.3	5.539	8.678	6.112	9.549	5.539	7.356
5.568	0.618182	7.26	5.952	14.337	5.568	5.409	6.144	10.345	5.568	7.26	5.376	7.519	5.568	10.168	5.568	7.073	5.952	11.408	5.568	7.212	6.144	9.052	5.568	5.445	5.568	6.806	5.568	10.3	5.568	10.3	5.568	7.308	6.144	10.417	5.568	5.977
5.597	0.809091	9.528	5.983	9.956	5.597	11.269	6.176	12.5	5.597	9.528	5.404	7.989	5.597	7.073	5.597	7.073	5.983	9.441	5.597	9.015	6.176	12.069	5.597	8.621	5.597	9.528	5.597	7.165	5.597	7.165	5.597	7.308	6.176	12.153	5.597	10.115
5.626	0.645455	7.713	6.014	9.956	5.626	7.663	6.208	8.621	5.626	7.713	5.432	8.929	5.626	8.842	5.626	8.842	6.014	10.622	5.626	9.466	6.208	9.914	5.626	8.621	5.626	8.167	5.626	7.165	5.626	7.165	5.626	8.678	6.208	8.681	5.626	6.437
5.655	0.672727	8.167	6.045	9.558	5.655	10.818	6.24	12.931	5.655	8.167	5.46	4.699	5.655	8.4	5.655	8.4	6.045	13.769	5.655	7.212	6.24	12.069	5.655	9.528	5.655	8.167	5.655	9.852	5.655	9.852	5.655	10.961	6.24	13.021	5.655	8.276
5.684	1.04545	12.704	6.076	11.947	5.684	9.466	6.272	9.483	5.684	12.704	5.488	7.989	5.684	8.842	5.684	8.842	6.076	11.408	5.684	8.564	6.272	9.483	5.684	10.889	5.684	11.797	5.684	7.165	5.684	7.165	5.684	9.591	6.272	9.115	5.684	13.333
5.713	0.845455	10.436	6.107	12.346	5.713	12.17	6.304	11.638	5.713	10.436	5.516	13.628	5.713	7.515	5.713	9.284	6.107	10.622	5.713	9.917	6.304	10.776	5.713	10.436	5.713	9.528	5.713	9.404	5.713	9.404	5.713	10.961	6.304	11.719	5.713	8.276
5.742	0.763636	9.528	6.138	17.921	5.742	6.761	6.336	7.328	5.742	9.528	5.544	10.338	5.742	12.378	5.742	11.494	6.138	16.916	5.742	9.917	6.336	11.207	5.742	11.343	5.742	10.889	5.742	10.3	5.742	10.3	5.742	8.221	6.336	7.378	5.742	11.494
5.771	0.681818	8.621	6.169	9.956	5.771	12.621	6.368	9.052	5.771	8.621	5.572	9.398	5.771	10.61	5.771	9.726	6.169	12.589	5.771	15.326	6.368	10.345	5.771	9.528	5.771	8.167	5.771	12.539	5.771	12.539	5.771	13.245	6.368	9.115	5.771	9.655
5.8	1.10909	14.065	6.2	12.346	5.8	10.818	6.4	7.759	5.8	14.065	5.6	7.049	5.8	7.958	5.8	10.168	6.2	11.408	5.8	9.015	6.4	5.172	5.8	10.436	5.8	14.519	5.8	8.061	5.8	8.061	5.8	12.788	6.4	7.812	5.8	14.253
5.829	0.490909	6.352	6.231	13.142	5.829	13.072	6.432	12.5	5.829	6.352	5.628	7.049	5.829	9.284	5.829	7.958	6.231	13.375	5.829	11.269	6.432	12.931	5.829	8.621	5.829	7.26	5.829	14.778	5.829	14.778	5.829	7.764	6.432	12.587	5.829	6.897
5.858	0.736364	9.528	6.262	10.354	5.858	8.564	6.464	12.931	5.858	9.528	5.656	6.579	5.858	12.378	5.858	13.263	6.262	9.835	5.858	9.917	6.464	9.914	5.858	9.528	5.858	8.621	5.858	12.539	5.858	12.539	5.858	14.615	6.464	12.587	5.858	9.195
5.887	0.836364	10.889	6.293	9.16	5.887	10.818	6.496	11.638	5.887	10.889	5.684	9.868	5.887	7.958	5.887	8.842	6.293	8.655	5.887	12.621	6.496	12.931	5.887	10.436	5.887	11.797	5.887	8.061	5.887	8.061	5.887	10.961	6.496	11.719	5.887	11.034
5.916	1.06364	14.065	6.324	12.346	5.916	10.818	6.528	10.776	5.916	14.065	5.712	9.868	5.916	10.61	5.916	8.842	6.324	12.589	5.916	6.311	6.528	12.931	5.916	13.158	5.916	12.704	5.916	8.509	5.916	8.509	5.916	9.591	6.528	10.851	5.916	15.172
5.945	0.745455	9.982	6.355	12.346	5.945	11.72	6.56	10.776	5.945	9.982	5.74	11.278	5.945	13.263	5.945	11.494	6.355	13.375	5.945	12.621	6.56	12.069	5.945	9.074	5.945	9.074	5.945	11.644	5.945	11.644	5.945	11.875	6.56	10.851	5.945	9.655
5.974	0.472727	6.352	6.386	13.939	5.974	9.917	6.592	16.81	5.974	6.352	5.768	8.459	5.974	11.052	5.974	11.494	6.386	10.622	5.974	12.621	6.592	10.776	5.974	9.528	5.974	8.621	5.974	9.404	5.974	9.404	5.974	10.048	6.592	16.493	5.974	8.736
6.003	0.936364	12.704	6.417	10.753	6.003	8.114	6.624	12.931	6.003	12.704	5.796	6.579	6.003	11.494	6.003	10.61	6.417	9.835	6.003	7.663	6.624	14.224	6.003	11.797	6.003	12.25	6.003	12.539	6.003	12.539	6.003	8.678	6.624	13.021	6.003	13.793
6.032	0.927273	12.704	6.448	10.354	6.032	8.114	6.656	5.603	6.032	12.704	5.824	13.158	6.032	12.821	6.032	11.936	6.448	12.195	6.032	7.212	6.656	8.19	6.032	11.797	6.032	12.704	6.032	12.091	6.032	12.091	6.032	7.764	6.656	5.642	6.032	9.655
6.061	0.654545	9.074	6.479	14.735	6.061	9.015	6.688	10.776	6.061	9.074	5.852	13.628	6.061	9.726	6.061	11.052	6.479	13.375	6.061	9.015	6.688	11.638	6.061	8.167	6.061	7.713	6.061	10.748	6.061	10.748	6.061	11.418	6.688	10.417	6.061	10.115
6.09	0.618182	8.621	6.51	12.346	6.09	17.129	6.72	11.207	6.09	8.621	5.88	10.808	6.09	12.378	6.09	12.378	6.51	13.769	6.09	11.72	6.72	9.914	6.09	8.621	6.09	9.074	6.09	10.748	6.09	10.748	6.09	9.135	6.72	11.285	6.09	9.195
6.119	0.863636	12.25	6.541	13.54	6.119	8.114	6.752	12.069	6.119	12.25	5.908	12.218	6.119	10.168	6.119	11.494	6.541	13.769	6.119	13.973	6.752	12.069	6.119	14.065	6.119	13.612	6.119	10.3	6.119	10.3	6.119	10.505	6.752	12.153	6.119	11.494
6.148	0.827273	11.797	6.572	9.558	6.148	8.114	6.784	9.914	6.148	11.797	5.936	14.098	6.148	7.958	6.148	8.842	6.572	11.408	6.148	9.015	6.784	7.759	6.148	10.889	6.148	10.889	6.148	12.091	6.148	12.091	6.148	9.135	6.784	9.549	6.148	10.115
6.177	0.854545	12.25	6.603	9.558	6.177	9.466	6.816	12.931	6.177	12.25	5.964	11.278	6.177	12.378	6.177	9.726	6.603	11.408	6.177	11.269	6.816	12.069	6.177	10.436	6.177	10.889	6.177	12.539	6.177	12.539	6.177	11.418	6.816	12.587	6.177	11.494
6.206	0.690909	9.982	6.634	12.744	6.206	10.818	6.848	8.621	6.206	9.982	5.992	8.459	6.206	11.052	6.206	11.494	6.634	13.769	6.206	7.663	6.848	9.914	6.206	12.704	6.206	10.889	6.206	12.091	6.206	12.091	6.206	8.678	6.848	8.681	6.206	10.115
6.235	0.554545	8.167	6.665	14.337	6.235	8.114	6.88	9.483	6.235	8.167	6.02	15.038	6.235	13.705	6.235	15.473	6.665	14.162	6.235	10.818	6.88	10.345	6.235	9.074	6.235	8.167	6.235	12.987	6.235	12.987	6.235	8.221	6.88	9.549	6.235	10.575
6.264	0.609091	9.074	6.696	11.549	6.264	7.212	6.912	9.052	6.264	9.074	6.048	10.338	6.264	7.958	6.264	8.4	6.696	12.195	6.264	6.311	6.912	10.776	6.264	8.167	6.264	9.528	6.264	11.644	6.264	11.644	6.264	7.308	6.912	8.681	6.264	8.736
6.293	0.663636	9.982	6.727	10.753	6.293	11.72	6.944	10.776	6.293	9.982	6.076	10.338	6.293	14.147	6.293	15.031	6.727	9.441	6.293	11.269	6.944	9.052	6.293	7.713	6.293	9.074	6.293	9.852	6.293	9.852	6.293	10.048	6.944	10.851	6.293	9.195
6.322	0.509091	7.713	6.758	16.726	6.322	6.761	6.976	9.483	6.322	7.713	6.104	8.459	6.322	11.494	6.322	9.726	6.758	14.949	6.322	8.114	6.976	8.621	6.322	10.889	6.322	9.074	6.322	12.987	6.322	12.987	6.322	7.764	6.976	9.549	6.322	7.356
6.351	0.627273	9.528	6.789	13.142	6.351	9.015	7.008	10.345	6.351	9.528	6.132	7.519	6.351	12.378	6.351	10.168	6.789	14.162	6.351	9.466	7.008	11.207	6.351	8.621	6.351	8.167	6.351	8.061	6.351	8.061	6.351	12.332	7.008	9.983	6.351	10.575
6.38	0.645455	9.982	6.82	15.93	6.38	11.269	7.04	7.328	6.38	9.982	6.16	13.158	6.38	8.4	6.38	8.4	6.82	14.555	6.38	11.72	7.04	6.897	6.38	9.528	6.38	11.797	6.38	8.061	6.38	8.061	6.38	11.418	7.04	7.378	6.38	9.655
6.409	0.763636	11.797	6.851	11.549	6.409	9.466	7.072	9.483	6.409	11.797	6.188	10.338	6.409	7.515	6.409	7.958	6.851	11.408	6.409	9.917	7.072	11.638	6.409	9.074	6.409	10.889	6.409	11.196	6.409	11.196	6.409	10.048	7.072	9.549	6.409	11.494
6.438	0.554545	8.621	6.882	12.346	6.438	13.973	7.104	9.914	6.438	8.621	6.216	12.688	6.438	10.168	6.438	10.168	6.882	12.195	6.438	10.818	7.104	11.207	6.438	11.343	6.438	9.528	6.438	9.852	6.438	9.852	6.438	11.875	7.104	9.983	6.438	11.034
6.467	0.836364	13.158	6.913	13.142	6.467	13.072	7.136	11.638	6.467	13.158	6.244	9.398	6.467	10.168	6.467	11.936	6.913	12.195	6.467	17.579	7.136	7.328	6.467	12.25	6.467	11.797	6.467	12.091	6.467	12.091	6.467	11.875	7.136	11.719	6.467	12.414
6.496	1	15.88	6.944	9.956	6.496	9.917	7.168	9.483	6.496	15.88	6.272	14.568	6.496	11.052	6.496	10.168	6.944	10.228	6.496	6.761	7.168	12.931	6.496	17.695	6.496	16.788	6.496	8.509	6.496	8.509	6.496	14.158	7.168	9.549	6.496	13.333
6.525	0.454545	7.26	6.975	7.965	6.525	11.72	7.2	7.759	6.525	7.26	6.3	10.338	6.525	11.936	6.525	13.263	6.975	9.835	6.525	10.818	7.2	8.621	6.525	8.621	6.525	6.806	6.525	10.3	6.525	10.3	6.525	8.221	7.2	7.812	6.525	8.736
6.554	0.754545	12.25	7.006	9.16	6.554	11.269	7.232	10.776	6.554	12.25	6.328	11.278	6.554	9.726	6.554	12.821	7.006	9.048	6.554	9.466	7.232	7.759	6.554	12.25	6.554	13.612	6.554	14.33	6.554	14.33	6.554	13.702	7.232	10.851	6.554	11.034
6.583	0.663636	10.889	7.037	9.558	6.583	10.367	7.264	8.19	6.583	10.889	6.356	7.519	6.583	15.473	6.583	10.61	7.037	10.622	6.583	11.72	7.264	9.052	6.583	9.982	6.583	9.528	6.583	9.404	6.583	9.404	6.583	8.678	7.264	8.247	6.583	11.954
6.612	0.718182	11.797	7.068	9.956	6.612	11.269	7.296	8.621	6.612	11.797	6.384	11.278	6.612	8.4	6.612	9.726	7.068	10.228	6.612	10.818	7.296	7.759	6.612	11.343	6.612	10.889	6.612	12.987	6.612	12.987	6.612	8.678	7.296	8.681	6.612	10.115
6.641	0.709091	11.797	7.099	13.939	6.641	10.818	7.328	12.069	6.641	11.797	6.412	11.278	6.641	12.378	6.641	14.147	7.099	10.228	6.641	12.17	7.328	11.638	6.641	10.436	6.641	12.704	6.641	10.748	6.641	10.748	6.641	12.332	7.328	12.153	6.641	14.253
6.67	0.590909	9.982	7.13	9.16	6.67	12.621	7.36	9.914	6.67	9.982	6.44	12.688	6.67	6.631	6.67	9.284	7.13	11.802	6.67	12.17	7.36	10.345	6.67	7.26	6.67	9.982	6.67	8.509	6.67	8.509	6.67	8.678	7.36	9.983	6.67	7.816
6.699	0.590909	9.982	7.161	10.354	6.699	9.015	7.392	11.638	6.699	9.982	6.468	9.398	6.699	14.589	6.699	15.915	7.161	11.015	6.699	9.015	7.392	12.5	6.699	12.25	6.699	9.528	6.699	13.435	6.699	13.435	6.699	5.937	7.392	11.285	6.699	11.034
6.728	0.527273	9.074	7.192	11.549	6.728	11.269	7.424	11.207	6.728	9.074	6.496	11.748	6.728	10.168	6.728	7.515	7.192	10.228	6.728	10.818	7.424	6.897	6.728	9.528	6.728	8.621	6.728	8.509	6.728	8.509	6.728	13.245	7.424	10.851	6.728	7.816
6.757	0.609091	10.436	7.223	9.956	6.757	9.466	7.456	9.052	6.757	10.436	6.524	10.808	6.757	12.378	6.757	11.052	7.223	8.261	6.757	8.564	7.456	10.776	6.757	9.528	6.757	10.889	6.757	9.852	6.757	9.852	6.757	10.505	7.456	9.115	6.757	9.655
6.786	0.681818	11.797	7.254	13.939	6.786	10.367	7.488	7.328	6.786	11.797	6.552	10.338	6.786	10.168	6.786	11.052	7.254	13.769	6.786	12.621	7.488	7.759	6.786	14.973	6.786	11.797	6.786	8.509	6.786	8.509	6.786	13.245	7.488	7.378	6.786	11.954
6.815	0.518182	9.074	7.285	11.947	6.815	13.072	7.52	7.328	6.815	9.074	6.58	9.868	6.815	14.147	6.815	13.263	7.285	11.408	6.815	10.367	7.52	9.052	6.815	7.26	6.815	9.074	6.815	13.883	6.815	13.883	6.815	9.135	7.52	7.378	6.815	8.736
6.844	0.509091	9.074	7.316	11.151	6.844	13.973	7.552	9.483	6.844	9.074	6.608	10.338	6.844	9.284	6.844	9.726	7.316	9.048	6.844	12.621	7.552	7.328	6.844	9.982	6.844	9.982	6.844	11.196	6.844	11.196	6.844	13.245	7.552	9.115	6.844	7.816
6.873	0.709091	12.704	7.347	13.939	6.873	10.818	7.584	9.052	6.873	12.704	6.636	8.459	6.873	16.357	6.873	13.705	7.347	13.769	6.873	9.466	7.584	9.483	6.873	12.704	6.873	12.25	6.873	9.404	6.873	9.404	6.873	12.332	7.584	9.115	6.873	11.034
6.902	0.709091	12.704	7.378	10.354	6.902	8.564	7.616	8.621	6.902	12.704	6.664	13.158	6.902	9.284	6.902	10.61	7.378	9.441	6.902	11.72	7.616	9.914	6.902	11.797	6.902	13.158	6.902	14.33	6.902	14.33	6.902	12.332	7.616	8.681	6.902	14.253
6.931	0.654545	11.797	7.409	15.532	6.931	11.269	7.648	9.914	6.931	11.797	6.692	8.459	6.931	16.357	6.931	13.705	7.409	17.703	6.931	9.466	7.648	11.207	6.931	10.436	6.931	12.704	6.931	14.33	6.931	14.33	6.931	8.678	7.648	9.983	6.931	10.575
6.96	0.790909	14.519	7.44	16.328	6.96	12.621	7.68	13.793	6.96	14.519	6.72	10.808	6.96	12.378	6.96	13.263	7.44	20.063	6.96	10.818	7.68	12.5	6.96	13.158	6.96	12.704	6.96	11.196	6.96	11.196	6.96	13.702	7.68	13.889	6.96	15.172
6.989	0.663636	12.25	7.471	9.558	6.989	8.114	7.712	12.931	6.989	12.25	6.748	11.278	6.989	10.61	6.989	9.284	7.471	12.982	6.989	10.818	7.712	10.776	6.989	13.612	6.989	12.25	6.989	8.957	6.989	8.957	6.989	9.591	7.712	13.021	6.989	14.253
7.018	0.390909	7.26	7.502	8.761	7.018	8.114	7.744	10.776	7.018	7.26	6.776	12.218	7.018	9.284	7.018	10.61	7.502	9.441	7.018	8.114	7.744	14.224	7.018	6.806	7.018	7.713	7.018	11.644	7.018	11.644	7.018	10.505	7.744	10.851	7.018	6.437
7.047	0.463636	8.621	7.533	12.744	7.047	9.917	7.776	10.776	7.047	8.621	6.804	11.748	7.047	10.168	7.047	10.61	7.533	11.015	7.047	11.269	7.776	10.345	7.047	10.436	7.047	9.528	7.047	8.509	7.047	8.509	7.047	6.394	7.776	10.851	7.047	10.115
7.076	0.672727	12.704	7.564	14.337	7.076	6.761	7.808	10.345	7.076	12.704	6.832	10.808	7.076	8.842	7.076	11.052	7.564	14.555	7.076	10.367	7.808	8.621	7.076	10.436	7.076	10.436	7.076	12.987	7.076	12.987	7.076	6.394	7.808	10.417	7.076	11.954
7.105	0.309091	5.898	7.595	13.54	7.105	11.269	7.84	9.483	7.105	5.898	6.86	15.508	7.105	13.263	7.105	11.494	7.595	9.441	7.105	9.015	7.84	9.483	7.105	6.352	7.105	7.26	7.105	12.091	7.105	12.091	7.105	11.875	7.84	9.549	7.105	7.356
7.134	0.445455	8.621	7.626	7.965	7.134	9.015	7.872	9.483	7.134	8.621	6.888	14.098	7.134	11.052	7.134	11.936	7.626	9.441	7.134	7.212	7.872	9.914	7.134	9.528	7.134	9.074	7.134	11.196	7.134	11.196	7.134	7.764	7.872	9.549	7.134	8.276
7.163	0.418182	8.167	7.657	15.532	7.163	8.114	7.904	12.5	7.163	8.167	6.916	11.278	7.163	8.4	7.163	10.61	7.657	14.162	7.163	7.663	7.904	10.776	7.163	9.074	7.163	7.713	7.163	11.196	7.163	11.196	7.163	10.048	7.904	12.587	7.163	8.736
7.192	0.418182	8.167	7.688	13.939	7.192	13.072	7.936	9.483	7.192	8.167	6.944	10.808	7.192	15.031	7.192	15.031	7.688	13.769	7.192	11.72	7.936	11.638	7.192	8.621	7.192	9.074	7.192	14.33	7.192	14.33	7.192	11.875	7.936	9.549	7.192	7.816
7.221	0.390909	7.713	7.719	15.532	7.221	6.761	7.968	8.19	7.221	7.713	6.972	11.278	7.221	6.631	7.221	5.747	7.719	13.769	7.221	8.564	7.968	9.914	7.221	7.26	7.221	7.26	7.221	8.509	7.221	8.509	7.221	9.135	7.968	8.247	7.221	6.897
7.25	0.572727	11.343	7.75	11.549	7.25	9.466	8	12.069	7.25	11.343	7	10.808	7.25	7.958	7.25	8.842	7.75	11.408	7.25	8.564	8	11.207	7.25	10.889	7.25	10.436	7.25	5.374	7.25	5.374	7.25	8.678	8	12.153	7.25	11.034
7.279	0.363636	7.26	7.781	13.939	7.279	4.508	8.032	11.207	7.279	7.26	7.028	10.338	7.279	6.189	7.279	5.305	7.781	9.441	7.279	7.212	8.032	11.207	7.279	6.806	7.279	7.26	7.279	5.822	7.279	5.822	7.279	8.221	8.032	11.285	7.279	7.816
7.308	0.490909	9.982	7.812	10.354	7.308	11.269	8.064	5.172	7.308	9.982	7.056	9.398	7.308	7.073	7.308	7.073	7.812	12.589	7.308	9.466	8.064	5.603	7.308	11.343	7.308	9.528	7.308	8.957	7.308	8.957	7.308	5.937	8.064	5.208	7.308	9.655
7.337	0.627273	12.704	7.843	10.753	7.337	9.466	8.096	8.621	7.337	12.704	7.084	13.158	7.337	13.263	7.337	10.61	7.843	8.261	7.337	8.564	8.096	6.034	7.337	11.797	7.337	13.158	7.337	11.196	7.337	11.196	7.337	9.591	8.096	8.681	7.337	13.793
7.366	0.527273	10.889	7.874	12.346	7.366	11.72	8.128	11.638	7.366	10.889	7.112	7.049	7.366	7.515	7.366	8.842	7.874	14.949	7.366	7.663	8.128	13.793	7.366	7.713	7.366	11.343	7.366	8.061	7.366	8.061	7.366	8.221	8.128	11.719	7.366	9.195
7.395	0.572727	11.797	7.905	11.549	7.395	11.72	8.16	9.914	7.395	11.797	7.14	8.929	7.395	8.4	7.395	8.842	7.905	10.228	7.395	10.818	8.16	10.776	7.395	11.797	7.395	11.343	7.395	6.717	7.395	6.717	7.395	11.418	8.16	9.983	7.395	12.414
7.424	0.481818	9.982	7.936	13.939	7.424	6.761	8.192	12.069	7.424	9.982	7.168	7.519	7.424	9.284	7.424	7.958	7.936	10.228	7.424	9.015	8.192	12.069	7.424	10.436	7.424	9.528	7.424	12.539	7.424	12.539	7.424	9.591	8.192	12.153	7.424	11.034
7.453	0.472727	9.982	7.967	7.567	7.453	13.072	8.224	12.069	7.453	9.982	7.196	6.579	7.453	13.705	7.453	13.263	7.967	10.622	7.453	9.015	8.224	8.621	7.453	9.074	7.453	9.982	7.453	17.017	7.453	17.017	7.453	10.961	8.224	11.719	7.453	9.195
7.482	0.345455	7.26	7.998	9.16	7.482	9.466	8.256	9.914	7.482	7.26	7.224	12.688	7.482	9.726	7.482	11.052	7.998	10.228	7.482	10.818	8.256	10.776	7.482	7.713	7.482	8.167	7.482	9.404	7.482	9.404	7.482	10.505	8.256	9.983	7.482	6.897
7.511	0.318182	6.806	8.029	8.761	7.511	5.409	8.288	7.759	7.511	6.806	7.252	7.989	7.511	9.284	7.511	9.284	8.029	14.949	7.511	7.212	8.288	6.897	7.511	8.167	7.511	5.445	7.511	8.061	7.511	8.061	7.511	6.394	8.288	7.812	7.511	6.897
7.54	0.509091	10.889	8.06	16.726	7.54	9.015	8.32	4.31	7.54	10.889	7.28	9.868	7.54	9.726	7.54	9.726	8.06	11.015	7.54	5.86	8.32	5.603	7.54	11.797	7.54	11.343	7.54	12.539	7.54	12.539	7.54	6.394	8.32	4.34	7.54	11.954
7.569	0.418182	9.074	8.091	11.947	7.569	11.72	8.32	4.31	7.569	9.074	7.308	10.808	7.569	13.705	7.569	11.936	8.091	12.982	7.569	12.17	8.32	5.603	7.569	9.528	7.569	10.436	7.569	12.987	7.569	12.987	7.569	11.875	7.569	9.528	7.569	9.195
7.598	0.336364	7.26	8.122	11.549	7.569	11.72	8.32	4.31	7.598	7.26	7.336	11.748	7.598	9.726	7.598	9.284	8.122	11.802	7.598	4.508	8.32	5.603	7.598	6.806	7.598	7.713	7.598	7.613	7.598	7.613	7.598	4.567	7.598	6.806	7.598	6.897
7.627	0.663636	14.519	8.153	11.549	7.569	11.72	8.32	4.31	7.627	14.519	7.364	8.929	7.627	12.378	7.627	11.494	8.153	16.522	7.598	4.508	8.32	5.603	7.627	13.158	7.627	12.704	7.627	12.987	7.627	12.987	7.598	4.567	7.627	13.158	7.627	13.793
7.656	0.509091	11.343	7.656	9.404	7.569	11.72	8.32	4.31	7.656	11.343	7.364	8.929	7.656	9.284	7.656	10.168	8.184	16.129	7.598	4.508	8.32	5.603	7.656	10.889	7.656	11.343	7.656	9.404	7.656	9.404	7.598	4.567	7.656	10.889	7.656	10.115
7.685	0.309091	6.806	7.685	11.196	7.569	11.72	8.32	4.31	7.685	6.806	7.364	8.929	7.685	9.284	7.685	8.842	8.215	1.574	7.598	4.508	8.32	5.603	7.685	9.074	7.685	8.167	7.685	11.196	7.685	11.196	7.598	4.567	7.685	9.074	7.685	6.897

## Sheet: BLYP-TZ2P Proton. Coordination
Coordination	Cumulative Coordination		Coordination	Cumulative Coordination		Coordination	Cumulative Coordination		Coordination	Cumulative Coordination		Coordination	Cumulative Coordination		Coordination	Cumulative Coordination		Coordination	Cumulative Coordination		Coordination	Cumulative Coordination		Coordination	Cumulative Coordination		Coordination	Cumulative Coordination		Coordination	Cumulative Coordination		Coordination	Cumulative Coordination		Coordination	Cumulative Coordination		Coordination	Cumulative Coordination		Coordination	Cumulative Coordination		Coordination	Cumulative Coordination		Coordination	Cumulative Coordination
Tax z0 s0 p		V7R z-1 s0 p			P6EtG z0 s2 p			Y8A z0 s0 p			P6A z0 s0 p			P6A z0 s2 p			Tax z-2 s0 p			Tax z-2 s2 f			V7R z-2 s1 f			P6EtG z-2 s0 f			Y8A z-1 s1 f			P6A z-2 s0 f			P6A z-2 s2 f			Tax z-2 s0 u			Tax z-2 s2 u			P6EtG z-2 s2 u			Y8A z-1 s0
0	0	0	0	0	0	0	0	0	0	0	0	0	0	0	0	0	0	0	0	0	0	0	0	0	0	0	0	0	0	0	0	0	0	0	0	0	0	0	0	0	0	0	0	0	0	0	0	0	0
0	0	0	0	0	0	0	0	0	0	0	0	0	0	0	0	0	0	0	0	0	0	0	0	0	0	0	0	0	0	0	0	0	0	0	0	0	0	0	0	0	0	0	0	0	0	0	0	0	0
0	0	0	0	0	0	0	0	0	0	0	0	0	0	0	0	0	0	0	0	0	0	0	0	0	0	0	0	0	0	0	0	0	0	0	0	0	0	0	0	0	0	0	0	0	0	0	0	0	0
0	0	0	0	0	0	0	0	0	0	0	0	0	0	0	0	0	0	0	0	0	0	0	0	0	0	0	0	0	0	0	0	0	0	0	0	0	0	0	0	0	0	0	0	0	0	0	0	0	0
0	0	0	0	0	0	0	0	0	0	0	0	0	0	0	0	0	0	0	0	0	0	0	0	0	0	0	0	0	0	0	0	0	0	0	0	0	0	0	0	0	0	0	0	0	0	0	0	0	0
0	0	0	0	0	0	0	0	0	0	0	0	0	0	0	0	0	0	0	0	0	0	0	0	0	0	0	0	0	0	0	0	0	0	0	0	0	0	0	0	0	0	0	0	0	0	0	0	0	0
0	0	0	0	0	0	0	0	0	0	0	0	0	0	0	0	0	0	0	0	0	0	0	0	0	0	0	0	0	0	0	0	0	0	0	0	0	0	0	0	0	0	0	0	0	0	0	0	0	0
0	0	0	0	0	0	0	0	0	0	0	0	0	0	0	0	0	0	0	0	0	0	0	0	0	0	0	0	0	0	0	0	0	0	0	0	0	0	0	0	0	0	0	0	0	0	0	0	0	0
0	0	0	0	0	0	0	0	0	0	0	0	0	0	0	0	0	0	0	0	0	0	0	0	0	0	0	0	0	0	0	0	0	0	0	0	0	0	0	0	0	0	0	0	0	0	0	0	0	0
0	0	0	0	0	0	0	0	0	0	0	0	0	0	0	0	0	0	0	0	0	0	0	0	0	0	0	0	0	0	0	0	0	0	0	0	0	0	0	0	0	0	0	0	0	0	0	0	0	0
0	0	0	0	0	0	0	0	0	0	0	0	0	0	0	0	0	0	0	0	0	0	0	0	0	0	0	0	0	0	0	0	0	0	0	0	0	0	0	0	0	0	0	0	0	0	0	0	0	0
0	0	0	0	0	0	0	0	0	0	0	0	0	0	0	0	0	0	0	0	0	0	0	0	0	0	0	0	0	0	0	0	0	0	0	0	0	0	0	0	0	0	0	0	0	0	0	0	0	0
0	0	0	0	0	0	0	0	0	0	0	0	0	0	0	0	0	0	0	0	0	0	0	0	0	0	0	0	0	0	0	0	0	0	0	0	0	0	0	0	0	0	0	0	0	0	0	0	0	0
0	0	0	0	0	0	0	0	0	0	0	0	0	0	0	0	0	0	0	0	0	0	0	0	0	0	0	0	0	0	0	0	0	0	0	0	0	0	0	0	0	0	0	0	0	0	0	0	0	0
0	0	0	0	0	0	0	0	0	0	0	0	0	0	0	0	0	0	0	0	0	0	0	0	0	0	0	0	0	0	0	0	0	0	0	0	0	0	0	0	0	0	0	0	0	0	0	0	0	0
0	0	0	0	0	0	0	0	0	0	0	0	0	0	0	0	0	0	0	0	0	0	0	0	0	0	0	0	0	0	0	0	0	0	0	0	0	0	0	0	0	0	0	0	0	0	0	0	0	0
0	0	0	0	0	0	0	0	0	0	0	0	0	0	0	0	0	0	0	0	0	0	0	0	0	0	0	0	0	0	0	0	0	0	0	0	0	0	0	0	0	0	0	0	0	0	0	0	0	0
0	0	0	0	0	0	0	0	0	0	0	0	0	0	0	0	0	0	0	0	0	0	0	0	0	0	0	0	0	0	0	0	0	0	0	0	0	0	0	0	0	0	0	0	0	0	0	0	0	0
0	0	0	0	0	0	0	0	0	0	0	0	0	0	0	0	0	0	0	0	0	0	0	0	0	0	0	0	0	0	0	0	0	0	0	0	0	0	0	0	0	0	0	0	0	0	0	0	0	0
0	0	0	0	0	0	0	0	0	0	0	0	0	0	0	0	0	0	0	0	0	0	0	0	0	0	0	0	0	0	0	0	0	0	0	0	0	0	0	0	0	0	0	0	0	0	0	0	0	0
0	0	0	0	0	0	0	0	0	0	0	0	0	0	0	0	0	0	0	0	0	0	0	0	0	0	0	0	0	0	0	0	0	0	0	0	0	0	0	0	0	0	0	0	0	0	0	0	0	0
0	0	0	0	0	0	0	0	0	0	0	0	0	0	0	0	0	0	0	0	0	0	0	0	0	0	0	0	0	0	0	0	0	0	0	0	0	0	0	0	0	0	0	0	0	0	0	0	0	0
0	0	0	0	0	0	0	0	0	0	0	0	0	0	0	0	0	0	0	0	0	0	0	0	0	0	0	0	0	0	0	0	0	0	0	0	0	0	0	0	0	0	0	0	0	0	0	0	0	0
0	0	0	0	0	0	0	0	0	0	0	0	0	0	0	0	0	0	0	0	0	0	0	0	0	0	0	0	0	0	0	0	0	0	0	0	0	0	0	0	0	0	0	0	0	0	0	0	0	0
0	0	0	0	0	0	0	0	0	0	0	0	0	0	0	0	0	0	0	0	0	0	0	0	0	0	0	0	0	0	0	0	0	0	0	0	0	0	0	0	0	0	0	0	0	0	0	0	0	0
0	0	0	0	0	0	0	0	0	0	0	0	0	0	0	0	0	0	0	0	0	0	0	0	0	0	0	0	0	0	0	0	0	0	0	0	0	0	0	0	0	0	0	0	0	0	0	0	0	0
0	0	0	0	0	0	0	0	0	0	0	0	0	0	0	0	0	0	0	0	0	0	0	0	0	0	0	0	0	0	0	0	0	0	0	0	0	0	0	0	0	0	0	0	0	0	0	0	0	0
0	0	0	0	0	0	0	0	0	0	0	0	0	0	0	0	0	0	0	0	0	0	0	0	0	0	0	0	0	0	0	0	0	0	0	0	0	0	0	0	0	0	0	0	0	0	0	0	0	0
0	0	0	0	0	0	0	0	0	0	0	0	0	0	0	0	0	0	0	0	0	0	0	0	0	0	0	0	0	0	0	0	0	0	0	0	0	0	0	0	0	0	0	0	0	0	0	0	0	0
0	0	0	0	0	0	0	0	0	0	0	0	0	0	0	0	0	0	0	0	0	0	0	0	0	0	0	0	0	0	0	0	0	0	0	0	0	0	0	0	0	0	0	0	0	0	0	0	0	0
0	0	0	0	0	0	0	0	0	0	0	0	0	0	0	0	0	0	0	0	0	0	0	0	0	0	0	0	0	0	0	0	0	0	0	0	0	0	0	0	0	0	0	0	0	0	0	0	0	0
0	0	0	0	0	0	0	0	0	0	0	0	0	0	0.0671429	0.000597012	0.000597012	0	0	0	0	0	0	0	0	0	0	0	0	0	0	0	0	0	0	0	0	0	0	0	0	0	0	0	0	0	0	0	0	0
0.00745695	0.00745695	0	0	0	0.902	0.00785566	0.00785566	0.390594	0.00288552	0.00288552	0.907	0.00724717	0.00724717	0.386071	0.00365073	0.00424774	0.884	0.00725723	0.00725723	0.884	0.00724455	0.00724455	0.34229	0.00290898	0.00290898	0.451	0.00382292	0.00382292	0.390594	0.00287548	0.00287548	0.454	0.00379153	0.00379153	0.907	0.00724354	0.00724354	0	0	0	0	0	0	0	0	0	0	0	0
0	0.00745695	0	0	0	0.902	0.00833898	0.0161946	0.431	0.00337991	0.00626543	0	0	0.00724717	0.604286	0.00606574	0.0103135	0.442	0.00385186	0.0111091	0.442	0.00384513	0.0110897	2.61397	0.0235817	0.0264907	1.803	0.0162235	0.0200464	0.0808125	0.000631529	0.00350701	0	0	0.00379153	0.454	0.00384883	0.0110924	0	0	0	0	0	0	0.457	0.00418092	0.00418092	0.352625	0.00274618	0.00274618
0.0335713	0.0410283	3.54571	0.0335546	0.0335546	3.155	0.0309089	0.0471036	2.59947	0.0216019	0.0278673	3.63	0.0326269	0.0398741	2.35	0.024997	0.0353105	2.653	0.0244999	0.035609	2.653	0.0244571	0.0355467	2.5631	0.024503	0.0509937	2.254	0.0214922	0.0415386	2.47825	0.0205229	0.0240299	4.083	0.0383571	0.0421486	3.176	0.028532	0.0396244	3.135	0.0287439	0.0287439	3.135	0.0287439	0.0287439	4.567	0.0442756	0.0484566	2.61756	0.0216019	0.0243481
0.0133165	0.0543448	2.08084	0.0208332	0.0543877	1.352	0.014013	0.0611165	1.83175	0.0161043	0.0439716	1.361	0.0129419	0.0528159	3.08829	0.0347541	0.0700646	0.884	0.00863671	0.0442457	0.884	0.00862161	0.0441683	1.02752	0.0103923	0.061386	0.902	0.00909918	0.0506378	1.56237	0.0136882	0.0377181	0.907	0.00901452	0.0511632	1.361	0.0129354	0.0525597	0.448	0.00434566	0.0330896	0.448	0.00434566	0.0330896	0.913	0.00936426	0.0578208	1.8445	0.0161043	0.0404524
0.225096	0.279441	15.9298	0.168471	0.222859	24.792	0.271433	0.33255	14.8302	0.137727	0.181699	21.779	0.218763	0.271579	12.8391	0.152624	0.222688	24.315	0.250939	0.295185	23.431	0.241393	0.285562	16.0655	0.171639	0.233025	25.242	0.268979	0.319616	14.6281	0.135378	0.173097	23.593	0.247695	0.298858	24.047	0.241424	0.293983	7.613	0.0780066	0.111096	7.613	0.0780066	0.111096	26.947	0.291952	0.349773	14.9334	0.137727	0.17818
0.0791462	0.358587	11.5107	0.128405	0.351264	2.705	0.031238	0.363788	15.4632	0.151474	0.333173	7.26	0.0769196	0.348499	14.5339	0.182235	0.404923	5.747	0.0625604	0.357745	6.631	0.0720572	0.357619	11.9412	0.134565	0.36759	3.606	0.0405306	0.360147	15.2747	0.149107	0.322203	5.445	0.060297	0.359155	4.991	0.0528531	0.346837	22.839	0.246841	0.357937	22.839	0.246841	0.357937	0.913	0.0104336	0.360207	15.5709	0.151474	0.329654
0	0.358587	0.385161	0.00452568	0.35579	0.451	0.00548598	0.369274	0.282844	0.00291841	0.336091	0	0	0.348499	0.570714	0.00753757	0.412461	0	0	0.357745	0	0	0.357619	0.202839	0.00240767	0.369998	0	0	0.360147	0	0	0.322203	0	0	0.359155	0	0	0.346837	0	0	0.357937	0	0	0.357937	0	0	0.360207	0.284813	0.00291841	0.332572
0	0.358587	0.629097	0.00777588	0.363566	0	0	0.369274	0	0	0.336091	0	0	0.348499	0	0	0.412461	0	0	0.357745	0	0	0.357619	0	0	0.369998	0	0	0.360147	0.2155	0.0023309	0.324534	0	0	0.359155	0	0	0.346837	0	0	0.357937	0	0	0.357937	0	0	0.360207	0	0	0.332572
0.00576169	0.364348	0.963258	0.012509	0.376075	0	0	0.369274	0.53875	0.00614364	0.342235	0.454	0.0055996	0.354099	2.39989	0.0350302	0.447491	0	0	0.357745	0	0	0.357619	0.697968	0.00915632	0.379154	0	0	0.360147	1.33341	0.0151526	0.339687	0.454	0.00585267	0.365008	0.454	0.00559679	0.352433	0.448	0.00563661	0.363573	0.448	0.00563661	0.363573	0	0	0.360207	0.5425	0.00614364	0.338716
0.0422966	0.406645	1.991	0.027132	0.403207	3.155	0.0445088	0.413783	3.31331	0.0396489	0.381884	3.176	0.0411067	0.395205	2.5845	0.0395876	0.487079	3.979	0.0529131	0.410658	3.979	0.0528206	0.410439	1.967	0.0270783	0.406233	2.705	0.0371412	0.397288	3.71738	0.0443294	0.384016	3.176	0.0429645	0.407972	3.176	0.0410861	0.393519	4.03	0.0532079	0.416781	4.03	0.0532079	0.416781	2.74	0.0382514	0.398458	3.33638	0.039649	0.378365
0.0126611	0.419306	1.54142	0.0220176	0.425224	1.803	0.0266613	0.440444	1.36034	0.017063	0.398947	0.907	0.0123049	0.40751	0	0	0.487079	0.442	0.00616098	0.416819	0.442	0.00615021	0.41659	1.52284	0.021974	0.428207	1.803	0.0259492	0.423237	1.37381	0.017172	0.401188	1.361	0.0192986	0.427271	0.907	0.0122987	0.405818	0.448	0.00619994	0.422981	0.448	0.00619994	0.422981	1.827	0.0267346	0.425192	1.36981	0.017063	0.395428
0	0.419306	0.385323	0.00576291	0.430987	0	0	0.440444	0.161625	0.00212268	0.40107	0	0	0.40751	0	0	0.487079	0	0	0.416819	0	0	0.41659	0.380645	0.005751	0.433958	0	0	0.423237	0.161625	0.0021153	0.403303	0	0	0.427271	0	0	0.405818	0	0	0.422981	0	0	0.422981	0	0	0.425192	0.16275	0.00212268	0.39755
0.0554955	0.474801	2.35048	0.0367701	0.467757	0	0	0.440444	0	0	0.40107	3.63	0.0539343	0.461444	0	0	0.487079	2.653	0.0404998	0.457319	2.653	0.040429	0.457019	2.32197	0.0366943	0.470652	0	0	0.423237	0	0	0.403303	3.63	0.0563718	0.483643	3.63	0.0539073	0.459725	2.687	0.0407254	0.463707	2.687	0.0407254	0.463707	0	0	0.425192	0	0	0.39755
0	0.474801	2.05523	0.033596	0.501353	3.155	0.0533904	0.493834	0.296312	0.0042534	0.405323	0	0	0.461444	2.4165	0.0444003	0.531479	0.884	0.0141013	0.471421	0.884	0.0140766	0.471095	2.03045	0.0335294	0.504181	3.155	0.0519644	0.475202	0.296312	0.0042386	0.407542	0	0	0.483643	0	0	0.459725	0.896	0.0141904	0.477897	0.896	0.0141904	0.477897	2.74	0.0458843	0.471077	0.298375	0.0042534	0.401804
0.113505	0.588306	3.91777	0.0668571	0.56821	3.155	0.055737	0.549571	2.47825	0.0371374	0.44246	6.806	0.110312	0.571756	5.03471	0.0965727	0.628052	5.747	0.0957035	0.567124	5.747	0.0955362	0.566632	3.87055	0.0667246	0.570906	3.155	0.0542482	0.52945	2.47825	0.0370082	0.44455	6.806	0.115297	0.59894	6.806	0.110256	0.569982	5.822	0.0962587	0.574156	5.822	0.0962587	0.574156	3.197	0.0558903	0.526967	2.4955	0.0371374	0.438941
0.0394678	0.627774	3.982	0.0708755	0.639086	6.311	0.116286	0.665858	3.6635	0.0572597	0.49972	2.269	0.0383575	0.610114	3.96043	0.0792334	0.707285	3.095	0.0537569	0.620881	3.095	0.0536629	0.620294	3.934	0.070735	0.641641	6.311	0.11318	0.64263	3.6635	0.0570605	0.501611	2.269	0.040091	0.639031	2.269	0.0383383	0.60832	3.135	0.054062	0.628218	3.135	0.054062	0.628218	6.394	0.116588	0.643555	3.689	0.0572597	0.496201
0.00822951	0.636003	1.64452	0.030503	0.669589	0.451	0.00865998	0.674518	2.57253	0.0419009	0.541621	0.454	0.007998	0.618112	1.52725	0.0318409	0.739126	0	0	0.620881	0	0	0.620294	1.62419	0.0304332	0.672074	0.451	0.00842867	0.651059	2.57253	0.0417551	0.543366	0.454	0.00835946	0.64739	0.454	0.00799399	0.616314	0	0	0.628218	0	0	0.628218	2.74	0.0520644	0.695619	2.59044	0.0419009	0.538102
0.0599441	0.695948	2.73642	0.0528488	0.722437	4.958	0.0991277	0.773646	2.10112	0.0356338	0.577255	3.176	0.0582578	0.676369	3.15493	0.0684878	0.807614	3.979	0.0749902	0.695871	3.979	0.0748592	0.695154	2.70284	0.0527324	0.724807	4.958	0.09648	0.747539	2.10112	0.0355099	0.578876	3.176	0.0608907	0.708281	3.176	0.0582286	0.674542	4.03	0.075408	0.703626	4.03	0.075408	0.703626	3.197	0.0632529	0.758872	2.11575	0.0356338	0.573736
0.0445554	0.740503	4.59897	0.0924087	0.814846	1.352	0.0281232	0.801769	3.21903	0.0567984	0.634053	2.269	0.043302	0.719671	2.98768	0.0674773	0.875091	2.21	0.0433335	0.739205	2.21	0.0432577	0.738411	4.54294	0.0922135	0.81702	1.352	0.0273721	0.774911	3.21903	0.0566008	0.635476	2.269	0.045259	0.75354	2.269	0.0432803	0.717823	2.239	0.043588	0.747214	2.239	0.043588	0.747214	1.827	0.0376077	0.79648	3.24144	0.0567984	0.630534
0.22229	0.962793	5.94797	0.124247	0.939094	3.606	0.0779796	0.879748	1.5085	0.0276709	0.661724	10.889	0.216037	0.935708	6.042	0.141864	1.01695	10.168	0.207268	0.946473	10.168	0.206906	0.945317	5.62174	0.11863	0.93565	3.155	0.0664044	0.841315	1.5085	0.0275746	0.663051	10.889	0.225801	0.97934	10.889	0.215929	0.933751	10.3	0.208457	0.955671	10.3	0.208457	0.955671	3.654	0.0781939	0.874674	1.519	0.0276709	0.658205
0.0192347	0.982028	3.82819	0.0830726	1.02217	7.663	0.172147	1.0519	6.02053	0.114725	0.776449	0.907	0.0186936	0.954402	4.90043	0.119528	1.13648	1.768	0.0374391	0.983912	1.768	0.0373736	0.982691	3.38855	0.0742819	1.00993	7.663	0.167549	1.00886	6.00706	0.11407	0.777121	0.907	0.0195384	0.998879	0.907	0.0186842	0.952436	1.791	0.0376547	0.993325	1.791	0.0376547	0.993325	6.851	0.152301	1.02697	6.06244	0.114725	0.77293
0	0.982028	1.16881	0.0263295	1.0485	0.451	0.0105175	1.06241	5.62994	0.111368	0.887817	0	0	0.954402	0.335643	0.00849862	1.14498	0.442	0.00971629	0.993628	0.442	0.00969931	0.99239	0.761613	0.0173316	1.02726	0.451	0.0102366	1.0191	5.22587	0.103016	0.880137	0	0	0.998879	0	0	0.952436	0.448	0.00977772	1.0031	0.448	0.00977772	1.0031	0.457	0.0105463	1.03752	5.66913	0.111368	0.884298
0	0.982028	0.218258	0.00510044	1.0536	0.451	0.0109106	1.07332	2.33009	0.0478156	0.935633	0	0	0.954402	0	0	1.14498	0	0	0.993628	0	0	0.99239	0.177484	0.00418988	1.03145	0.451	0.0106192	1.02972	2.26275	0.0462721	0.926409	0	0	0.998879	0	0	0.952436	0	0	1.0031	0	0	1.0031	0	0	1.03752	2.34631	0.0478156	0.932114
0	0.982028	0	0	1.0536	0	0	1.07332	0.431	0.00916904	0.944802	0	0	0.954402	0	0	1.14498	0	0	0.993628	0	0	0.99239	0.393	0.00961803	1.04107	0	0	1.02972	0.431	0.00913714	0.935546	0	0	0.998879	0	0	0.952436	0	0	1.0031	0	0	1.0031	0.457	0.011342	1.04886	0.434	0.00916904	0.941283
0	0.982028	0	0	1.0536	0.902	0.0234371	1.09676	0.282844	0.006234	0.951036	0	0	0.954402	0	0	1.14498	0	0	0.993628	0	0	0.99239	0.646871	0.0164016	1.05747	0	0	1.02972	0	0	0.935546	0.454	0.0113119	1.01019	0	0	0.952436	0	0	1.0031	0	0	1.0031	1.37	0.0352264	1.08409	0.284813	0.006234	0.947517
0.0345653	1.01659	0.10271	0.00266919	1.05627	1.803	0.0485065	1.14527	0.431	0.00983567	0.960872	1.361	0.0335929	0.987995	0	0	1.14498	0.442	0.0112091	1.00484	0.884	0.0223789	1.01477	0.875484	0.0229838	1.08046	0.451	0.0118093	1.04153	0	0	0.935546	0.454	0.0117123	1.0219	0.907	0.0223758	0.974811	0	0	1.0031	0	0	1.0031	0	0	1.08409	0.434	0.00983567	0.957352
0.0119312	1.02852	1.32297	0.0355767	1.09184	0.451	0.0125554	1.15782	1.23913	0.029261	0.990133	0.454	0.0115956	0.99959	0.302143	0.00913272	1.15411	1.326	0.0347967	1.03963	0.442	0.0115786	1.02635	0.913742	0.0248225	1.10528	0.902	0.02444	1.06597	0.404063	0.00950845	0.945054	0.454	0.0121197	1.03402	0.907	0.023154	0.997966	0	0	1.0031	0	0	1.0031	0	0	1.08409	1.24775	0.029261	0.986613
0.0739804	1.1025	5.38255	0.149693	1.24154	2.254	0.064894	1.22272	5.87275	0.143422	1.13355	2.722	0.0718992	1.07149	3.357	0.104939	1.25905	4.421	0.119981	1.15962	3.979	0.107797	1.13415	4.97481	0.139764	1.24504	2.705	0.0757985	1.14177	5.5495	0.135056	1.08011	4.991	0.137791	1.17181	3.63	0.0958351	1.0938	1.791	0.0482581	1.05136	1.791	0.0482581	1.05136	3.654	0.104104	1.18819	5.91362	0.143422	1.13004
0.331404	1.43391	6.3589	0.182791	1.42433	11.269	0.335346	1.55806	8.91703	0.225087	1.35864	11.797	0.322081	1.39357	6.579	0.212571	1.47162	9.726	0.272825	1.43244	10.61	0.297102	1.43125	6.28187	0.182417	1.42746	9.917	0.28723	1.429	9.84638	0.247681	1.32779	9.982	0.284844	1.45666	10.889	0.297141	1.39094	11.196	0.311813	1.36317	11.196	0.311813	1.36317	9.135	0.269008	1.4572	8.97909	0.225087	1.35512
0	1.43391	0.398	0.0118189	1.43615	0.902	0.0277293	1.58579	0.700375	0.0182635	1.3769	0	0	1.39357	5.26993	0.175902	1.64753	0	0	1.43244	0	0	1.43125	0.393	0.0117895	1.43925	0	0	1.429	0.781187	0.0203	1.34809	0	0	1.45666	0	0	1.39094	2.687	0.0773078	1.44048	2.687	0.0773078	1.44048	0	0	1.4572	0.70525	0.0182635	1.37339
0	1.43391	0.398	0.0122033	1.44835	0.451	0.0143155	1.60011	0	0	1.3769	0	0	1.39357	0.3525	0.0121485	1.65967	0	0	1.43244	0	0	1.43125	0.0253548	0.000785343	1.44004	0	0	1.429	0.471406	0.0126483	1.36074	0	0	1.45666	0	0	1.39094	0.448	0.0133086	1.45379	0.448	0.0133086	1.45379	0	0	1.4572	0	0	1.37339
0	1.43391	0.744645	0.0235625	1.47191	0	0	1.60011	0	0	1.3769	0	0	1.39357	0.134286	0.0047761	1.66445	0	0	1.43244	0	0	1.43125	0	0	1.44004	1.352	0.043105	1.4721	0.862	0.0238685	1.38461	0	0	1.45666	0	0	1.39094	0	0	1.45379	0	0	1.45379	0.457	0.0148141	1.47202	0	0	1.37339
0	1.43391	0.154065	0.00502854	1.47694	0	0	1.60011	0	0	1.3769	0	0	1.39357	0.318929	0.0117005	1.67615	0.442	0.014078	1.44652	0	0	1.43125	0.316935	0.01045	1.45049	0	0	1.4721	0.471406	0.0134642	1.39807	0.454	0.01471	1.47137	0.454	0.0140669	1.40501	0	0	1.45379	0	0	1.45379	0	0	1.47202	0	0	1.37339
0.0298278	1.46374	1.77248	0.0596461	1.53659	0.451	0.0157113	1.61582	0.350187	0.0103481	1.38725	0.907	0.0289887	1.42256	0.167857	0.00634909	1.6825	0.442	0.0145145	1.46103	0.884	0.0289782	1.46023	0.685323	0.023297	1.47378	0	0	1.4721	0.0808125	0.00237971	1.40045	0	0	1.47137	0.454	0.014503	1.41951	0	0	1.45379	0	0	1.45379	0.457	0.0157544	1.48777	0	0	1.37339
0	1.46374	2.11939	0.0734974	1.61008	0	0	1.61582	0.740781	0.0225585	1.40981	0	0	1.42256	0.47	0.0183202	1.70082	0	0	1.46103	0	0	1.46023	0.520097	0.0182201	1.492	0.451	0.0157586	1.48786	0	0	1.40045	0	0	1.47137	0	0	1.41951	0	0	1.45379	0	0	1.45379	0.457	0.0162354	1.50401	0.623875	0.0188671	1.39225
0	1.46374	0.77071	0.0275309	1.63761	0	0	1.61582	1.9395	0.0608385	1.47065	0	0	1.42256	0.671429	0.0269588	1.72778	0	0	1.46103	0	0	1.46023	1.11684	0.0403019	1.53231	0	0	1.48786	0.53875	0.0168408	1.41729	0	0	1.47137	0	0	1.41951	0	0	1.45379	0	0	1.45379	0	0	1.50401	1.953	0.0608385	1.45309
0.0163185	1.48005	0.436516	0.016055	1.65367	2.705	0.102994	1.71881	1.21219	0.0391506	1.5098	0.454	0.0158594	1.43842	0.721786	0.0298394	1.75762	0.884	0.0317279	1.49276	1.326	0.0475087	1.50773	1.35794	0.0504539	1.58276	1.803	0.0668166	1.55468	1.54891	0.0498518	1.46714	0.907	0.0331158	1.50448	0.454	0.0158515	1.43536	2.687	0.0957499	1.54954	2.687	0.0957499	1.54954	0.913	0.0344007	1.53841	1.22063	0.0391506	1.49224
0.167838	1.64789	2.14503	0.0811974	1.73487	3.606	0.141309	1.86012	0.188562	0.0062679	1.51607	4.537	0.163117	1.60153	2.3495	0.0999667	1.85759	2.653	0.0979996	1.59076	2.653	0.0978283	1.60556	2.51258	0.0960802	1.67884	2.254	0.0859687	1.64065	1.58931	0.0526457	1.51979	3.63	0.136406	1.64089	4.083	0.146721	1.58208	1.343	0.0492543	1.5988	1.343	0.0492543	1.5988	2.74	0.106254	1.64466	0.189875	0.0062679	1.49851
0.120871	1.76876	4.41894	0.172086	1.90695	2.705	0.109052	1.96917	2.06072	0.0704703	1.58654	3.176	0.117471	1.71901	2.97061	0.130031	1.98762	2.21	0.0839846	1.67475	1.768	0.0670703	1.67263	3.76919	0.14828	1.82712	4.508	0.176885	1.81753	1.30647	0.0445218	1.56431	3.63	0.140331	1.78122	2.722	0.100628	1.68271	1.343	0.0506716	1.64947	1.343	0.0506716	1.64947	3.654	0.145775	1.79044	2.07506	0.0704703	1.56898
0.0710342	1.8398	6.8471	0.27421	2.18116	3.606	0.149499	2.11867	5.06425	0.178095	1.76463	1.815	0.0690359	1.78804	4.29657	0.193406	2.18102	2.653	0.10368	1.77842	3.537	0.137985	1.81062	5.77435	0.233607	2.06073	4.508	0.181903	1.99944	3.44825	0.120843	1.68516	2.722	0.108214	1.88943	3.176	0.120743	1.80346	5.374	0.208514	1.85798	5.374	0.208514	1.85798	5.481	0.224865	2.0153	5.0995	0.178095	1.74707
0.620619	2.46042	13.669	0.562723	2.74389	8.564	0.364981	2.48365	6.42475	0.232259	1.99689	15.426	0.60316	2.3912	10.3887	0.48072	2.66174	14.147	0.56833	2.34676	12.378	0.496395	2.30701	14.4032	0.598995	2.65972	6.311	0.261779	2.26121	8.54019	0.307659	1.99281	14.065	0.574799	2.46423	13.612	0.531965	2.33542	12.539	0.500128	2.35811	12.539	0.500128	2.35811	7.764	0.327438	2.34274	6.46947	0.232259	1.97933
1.16299	3.6234	21.5437	0.911373	3.65526	21.636	0.947521	3.43118	15.5978	0.579426	2.57632	28.131	1.13027	3.52147	22.221	1.0566	3.71834	27.409	1.13148	3.47824	27.851	1.14772	3.45473	22.3721	0.956067	3.61579	21.185	0.902989	3.1642	15.2746	0.565444	2.55826	29.492	1.23851	3.70274	29.492	1.18436	3.51978	26.422	1.08293	3.44104	26.422	1.08293	3.44104	25.577	1.10844	3.45118	15.7064	0.579426	2.55876
0.327546	3.95095	9.98219	0.433771	4.08903	18.03	0.811085	4.24226	16.7696	0.639905	3.21622	7.713	0.318331	3.8398	13.863	0.677118	4.39546	12.378	0.524885	4.00312	12.378	0.523967	3.9787	10.3928	0.45622	4.07201	18.481	0.809168	3.97337	18.0087	0.684798	3.24306	8.167	0.352302	4.05504	8.167	0.3369	3.85668	12.539	0.527907	3.96895	12.539	0.527907	3.96895	14.158	0.630264	4.08144	16.8863	0.639905	3.19866
0.0989436	4.04989	5.89687	0.263124	4.35215	1.352	0.0624528	4.30471	9.2675	0.363129	3.57935	2.269	0.0961601	3.93596	3.82686	0.191934	4.5874	1.768	0.076984	4.08011	2.21	0.0960617	4.07476	5.114	0.230518	4.30253	3.606	0.162123	4.13549	9.42912	0.368176	3.61123	1.815	0.080396	4.13544	1.361	0.0576502	3.91433	3.583	0.154898	4.12385	3.583	0.154898	4.12385	4.567	0.208764	4.2902	9.332	0.363128	3.56179
0.203084	4.25298	5.11277	0.23418	4.58633	0.902	0.0427697	4.34748	6.16891	0.248119	3.82747	4.537	0.197371	4.13333	3.40675	0.17539	4.76279	3.095	0.138335	4.21844	3.537	0.157815	4.23257	5.06326	0.234277	4.5368	2.705	0.124836	4.26033	5.15875	0.206768	3.818	4.537	0.206291	4.34173	4.991	0.217012	4.13134	3.583	0.159001	4.28285	3.583	0.159001	4.28285	3.197	0.150011	4.44021	6.21184	0.248119	3.80991
0.0208531	4.27383	3.25023	0.152762	4.7391	4.057	0.197398	4.54488	3.52881	0.145643	3.97311	0.454	0.0202665	4.1536	1.91336	0.101081	4.86387	2.21	0.101361	4.3198	1.768	0.0809473	4.31352	3.59174	0.170534	4.70734	4.958	0.234794	4.49512	4.01369	0.165078	3.98308	0	0	4.34173	0.454	0.0202563	4.1516	3.135	0.142758	4.42561	3.135	0.142758	4.42561	3.654	0.175936	4.61615	3.55337	0.145643	3.95555
0.0213912	4.29522	3.186	0.153607	4.8927	2.705	0.135011	4.67989	2.84191	0.120319	4.09343	0.454	0.0207895	4.17439	2.95346	0.160055	5.02392	1.768	0.0831816	4.40298	1.326	0.0622771	4.3758	1.76435	0.0859326	4.79327	2.254	0.109496	4.60462	3.879	0.163656	4.14673	0.907	0.0434102	4.38514	0.454	0.020779	4.17238	2.239	0.104588	4.53019	2.239	0.104588	4.53019	3.654	0.180476	4.79663	2.86169	0.120319	4.07587
0.109633	4.40485	1.51613	0.0749598	4.96766	2.254	0.115367	4.79526	2.586	0.112274	4.20571	2.269	0.106549	4.28094	1.67843	0.0932753	5.1172	3.095	0.149325	4.55231	2.653	0.127776	4.50357	0.913935	0.0456471	4.83892	1.352	0.0673515	4.67197	2.3705	0.10256	4.24929	2.269	0.111364	4.4965	2.269	0.106495	4.27887	3.135	0.150172	4.68037	3.135	0.150172	4.68037	2.284	0.115684	4.91231	2.604	0.112274	4.18815
0.157317	4.56217	6.12816	0.310608	5.27827	2.705	0.141934	4.93719	2.155	0.0959153	4.30162	3.176	0.152892	4.43383	5.60554	0.319353	5.43655	0.442	0.0218617	4.57417	1.768	0.0872938	4.59087	7.18261	0.367765	5.20668	4.057	0.207188	4.87916	2.08766	0.0925947	4.34189	4.083	0.205438	4.70194	4.083	0.196456	4.47533	2.687	0.13195	4.81232	2.687	0.13195	4.81232	1.827	0.0948651	5.00718	2.17	0.0959153	4.28406
0.760086	5.32226	10.6754	0.554528	5.8328	6.761	0.363569	5.30076	2.96313	0.13516	4.43678	14.973	0.738703	5.17253	4.36329	0.254756	5.69131	12.378	0.627435	5.20161	12.821	0.648755	5.23962	10.7228	0.562672	5.76935	5.86	0.306701	5.18586	3.74431	0.170199	4.51209	14.519	0.748678	5.45062	14.065	0.693558	5.16889	12.091	0.608502	5.42082	12.091	0.608502	5.42082	8.678	0.461791	5.46897	2.98375	0.13516	4.41922
0.471934	5.79419	10.6625	0.567449	6.40025	12.17	0.670494	5.97126	6.06116	0.283258	4.72004	9.074	0.458657	5.63119	12.3859	0.740913	6.43222	11.936	0.619877	5.82148	10.168	0.527136	5.76676	11.9157	0.640612	6.40997	11.72	0.628455	5.81432	4.67388	0.217666	4.72975	9.074	0.479386	5.93	9.074	0.458427	5.62731	9.404	0.484888	5.90571	9.404	0.484888	5.90571	10.048	0.547815	6.01678	6.10334	0.283258	4.70248
0.507559	6.30175	9.26213	0.504872	6.90512	13.072	0.737648	6.7089	10.6683	0.510649	5.23069	9.528	0.49328	6.12447	6.109	0.374294	6.80651	13.263	0.705491	6.52697	12.821	0.680787	6.44755	10.3677	0.570899	6.98087	13.973	0.76743	6.58175	9.32137	0.444627	5.17438	9.074	0.491007	6.42101	8.621	0.4461	6.07341	13.435	0.709526	6.61523	13.435	0.709526	6.61523	12.788	0.7141	6.73088	10.7425	0.510649	5.21313
0.717718	7.01947	9.37777	0.523419	7.42854	11.269	0.651136	7.36004	9.94094	0.487232	5.71792	13.158	0.697527	6.822	14.1651	0.888672	7.69518	13.263	0.722388	7.24936	15.031	0.817253	7.2648	8.84516	0.498725	7.47959	12.17	0.684414	7.26616	11.1935	0.546716	5.7211	14.519	0.804461	7.22547	14.065	0.745235	6.81865	11.196	0.605443	7.22067	11.196	0.605443	7.22067	15.072	0.8618	7.59268	9.99656	0.486572	5.6997
0.760055	7.77952	10.3159	0.58941	8.01795	9.015	0.533226	7.89327	10.7221	0.537958	6.25588	13.612	0.738673	7.56067	15.8092	1.01529	8.71048	9.284	0.517634	7.767	9.284	0.516729	7.78153	10.9645	0.632857	8.11245	9.466	0.544947	7.81111	10.8029	0.540127	6.26122	14.519	0.823501	8.04897	14.973	0.812122	7.63077	13.435	0.743716	7.96439	13.435	0.743716	7.96439	7.764	0.454444	8.04712	10.3899	0.517685	6.21739
0.700004	8.47953	10.2904	0.601705	8.61966	11.72	0.709438	8.6027	8.59406	0.441273	6.69715	12.25	0.680312	8.24098	12.7217	0.836116	9.54659	10.168	0.580183	8.34718	13.263	0.75546	8.53699	11.6369	0.687373	8.79982	11.269	0.663918	8.47502	9.68503	0.495561	6.75678	12.704	0.737411	8.78638	10.889	0.604425	8.2352	10.748	0.608889	8.57328	10.748	0.608889	8.57328	11.418	0.683953	8.73108	8.58606	0.437815	6.6552
0.504021	8.98355	9.3009	0.55642	9.17608	8.564	0.530384	9.13309	12.3922	0.651008	7.34816	8.621	0.489842	8.73082	5.43757	0.36564	9.91223	8.842	0.516187	8.86336	6.631	0.386434	8.92342	8.3881	0.506928	9.30675	6.761	0.407537	8.88256	10.1295	0.530286	7.28707	7.713	0.458057	9.24444	9.074	0.515323	8.75052	5.822	0.33745	8.91073	5.822	0.33745	8.91073	8.221	0.503834	9.23491	12.153	0.634026	7.28923
0.488392	9.47194	8.96668	0.548686	9.72476	9.917	0.628216	9.7613	10.3989	0.558775	7.90693	8.167	0.474653	9.20548	7.30079	0.50215	10.4144	11.936	0.712738	9.5761	11.052	0.658797	9.58222	8.55332	0.528728	9.83548	9.466	0.583629	9.46619	9.21363	0.493364	7.78044	7.26	0.441009	9.68545	7.713	0.448042	9.19856	10.3	0.610646	9.52138	10.3	0.610646	9.52138	7.764	0.486702	9.72161	10.3221	0.550814	7.84004
0.61042	10.0824	9.24968	0.578794	10.3036	9.917	0.642412	10.4037	9.10587	0.500354	8.40729	9.982	0.593248	9.79872	8.25757	0.580792	10.9952	5.747	0.350927	9.92703	6.631	0.404199	9.98642	8.10868	0.512569	10.348	10.367	0.653625	10.1198	9.83319	0.538439	8.31887	8.621	0.535517	10.221	9.528	0.565982	9.76454	8.061	0.488704	10.0101	8.061	0.488704	10.0101	10.505	0.673409	10.395	9.16925	0.500354	8.34039
0.31203	10.3944	7.7081	0.493108	10.7967	7.663	0.507493	10.9112	8.27081	0.464624	8.87191	4.991	0.303252	10.102	8.57625	0.616686	11.6119	7.958	0.496795	10.4238	4.421	0.275508	10.2619	7.11877	0.460051	10.8081	7.212	0.464867	10.5847	8.95772	0.501461	8.82034	5.445	0.345789	10.5668	5.445	0.330671	10.0952	4.926	0.305316	10.3154	4.926	0.305316	10.3154	5.481	0.359203	10.7542	8.32791	0.464597	8.80499
0.318925	10.7133	6.05103	0.395656	11.1923	7.212	0.48818	11.3994	7.05863	0.40529	9.2772	4.991	0.309954	10.4119	10.8083	0.794358	12.4062	4.863	0.310292	10.7341	6.631	0.422363	10.6843	4.92403	0.325248	11.1333	4.958	0.326643	10.9113	6.0885	0.348372	9.16871	4.537	0.294493	10.8612	4.083	0.253437	10.3487	5.822	0.368825	10.6842	5.822	0.368825	10.6842	7.764	0.520067	11.2743	7.10675	0.405233	9.21023
0.562924	11.2762	7.168	0.478934	11.6713	8.114	0.561241	11.9606	6.96406	0.408601	9.6858	8.621	0.547088	10.959	9.66725	0.726026	13.1322	7.958	0.518873	11.253	8.4	0.546734	11.231	7.868	0.531065	11.6644	4.508	0.303487	11.2148	5.71103	0.333916	9.50262	8.167	0.5417	11.4029	7.713	0.489221	10.8379	8.509	0.550829	11.235	8.509	0.550829	11.235	7.308	0.500221	11.7745	7.01181	0.408559	9.61878
0.756675	12.0329	6.79568	0.463875	12.1351	8.114	0.573375	12.534	5.87238	0.351998	10.0378	11.343	0.735389	11.6944	11.0434	0.847306	13.9796	10.61	0.706744	11.9597	12.821	0.852528	12.0836	6.76413	0.466429	12.1308	9.466	0.651048	11.8659	8.10919	0.484384	9.98701	9.982	0.6764	12.0793	12.25	0.793793	11.6317	11.196	0.740442	11.9755	11.196	0.740442	11.9755	7.764	0.542924	12.3174	5.91325	0.351998	9.97078
1.02019	13.0531	11.279	0.786376	12.9215	6.311	0.455506	12.9895	5.45494	0.33397	10.3718	14.973	0.991492	12.6859	9.66718	0.757584	14.7371	11.052	0.751933	12.7117	12.378	0.840676	12.9242	10.799	0.760584	12.8914	7.212	0.506633	12.3725	7.71859	0.470915	10.4579	18.149	1.25612	13.3355	15.426	1.02098	12.6526	11.644	0.786542	12.762	11.644	0.786542	12.762	9.135	0.652459	12.9699	5.49291	0.33397	10.3048
0.347261	13.4004	8.09297	0.576186	13.4977	12.621	0.930218	13.9197	8.19	0.512032	10.8838	4.991	0.337492	13.0234	10.6066	0.848792	15.5859	9.284	0.645013	13.3567	8.842	0.613231	13.5375	10.7741	0.774894	13.6663	11.269	0.808385	13.1809	7.328	0.456547	10.9145	6.806	0.481022	13.8165	4.991	0.337323	12.99	7.613	0.525135	13.2872	7.613	0.525135	13.2872	13.702	0.999365	13.9693	8.247	0.512032	10.8168
0.483461	13.8838	6.87271	0.499555	13.9972	10.367	0.78009	14.6998	9.36178	0.597548	11.4814	6.806	0.46986	13.4933	8.81096	0.719864	16.3058	5.305	0.376287	13.733	4.421	0.313036	13.8505	7.4109	0.544167	14.2105	12.17	0.891301	14.0722	10.8433	0.689706	11.6042	6.352	0.458336	14.2748	9.074	0.62612	13.6161	5.374	0.378454	13.6656	5.374	0.378454	13.6656	9.591	0.714176	14.6834	9.42694	0.597547	11.4143
0.328963	14.2128	5.96048	0.442228	14.4395	6.311	0.484729	15.1845	8.78262	0.572199	12.0535	4.537	0.319709	13.813	4.9345	0.411509	16.7173	2.653	0.192079	13.925	2.653	0.191743	14.0422	8.15961	0.61156	14.822	5.409	0.404352	14.4765	8.05531	0.522988	12.1272	4.083	0.30072	14.5755	2.722	0.191715	13.8078	4.478	0.321891	13.9875	4.478	0.321891	13.9875	2.284	0.173599	14.857	8.84375	0.572199	11.9865
0.402897	14.6157	5.575	0.422112	14.8616	8.114	0.635995	15.8205	8.93078	0.593787	12.6473	5.445	0.391563	14.2045	3.57482	0.304234	17.0215	6.631	0.489937	14.415	4.863	0.358679	14.4009	6.63684	0.507632	15.3297	6.761	0.515789	14.9923	7.328	0.485527	12.6127	3.63	0.27284	14.8484	5.445	0.391367	14.1992	4.478	0.328493	14.316	4.478	0.328493	14.316	5.481	0.425136	15.2822	8.99294	0.593786	12.5803
0.479553	15.0952	4.04665	0.312613	15.1742	3.606	0.288386	16.1089	9.052	0.614066	13.2614	6.352	0.466062	14.6706	4.76614	0.413857	17.4354	6.189	0.466564	14.8815	6.189	0.465749	14.8667	4.89848	0.382278	15.712	5.409	0.421025	15.4133	8.67488	0.586436	13.1991	4.991	0.382752	15.2311	5.898	0.432534	14.6317	5.374	0.402226	14.7182	5.374	0.402226	14.7182	4.567	0.361434	15.6436	9.115	0.614066	13.1944
0.41934	15.5146	4.71477	0.371549	15.5457	7.212	0.588365	16.6973	7.67819	0.531339	13.7927	5.445	0.407543	15.0781	4.02757	0.356755	17.7921	8.4	0.645971	15.5275	7.073	0.542972	15.4096	4.91116	0.390971	16.1029	5.86	0.465298	15.8786	6.50588	0.448648	13.6478	5.898	0.4614	15.6925	6.352	0.475192	15.1069	5.374	0.410311	15.1285	5.374	0.410311	15.1285	5.024	0.405593	16.0492	7.73109	0.531303	13.7257
0.641489	16.1561	6.6031	0.530714	16.0765	5.409	0.450055	17.1473	4.95706	0.349861	14.1426	8.167	0.623442	15.7016	2.9875	0.269893	18.062	5.747	0.450747	15.9783	6.631	0.519171	15.9288	4.61916	0.375043	16.478	6.761	0.547522	16.4262	4.25613	0.299345	13.9471	8.621	0.687842	16.3804	7.713	0.58849	15.6954	6.717	0.523056	15.6516	6.717	0.523056	15.6516	8.678	0.714526	16.7637	4.991	0.349821	14.0755
0.218016	16.3741	6.51323	0.533805	16.6103	3.606	0.305949	17.4533	3.017	0.21713	14.3597	2.722	0.211883	15.9135	3.13825	0.289098	18.3511	2.653	0.212179	16.1904	4.863	0.388248	16.3171	3.934	0.325707	16.8037	3.606	0.297777	16.7239	4.14837	0.297516	14.2446	3.176	0.258396	16.6388	2.269	0.176532	15.8719	4.03	0.320001	15.9716	4.03	0.320001	15.9716	5.937	0.49847	17.2622	3.038	0.21713	14.2926
0.518684	16.8928	7.57942	0.633308	17.2436	9.015	0.779796	18.2331	3.87925	0.284633	14.6444	6.352	0.504093	16.4175	2.954	0.277435	18.6286	6.631	0.540675	16.7311	5.305	0.4318	16.7489	5.30461	0.447753	17.2514	4.958	0.417411	17.1414	3.448	0.252111	14.4967	6.352	0.526875	17.1656	5.898	0.467829	16.3397	6.27	0.507582	16.4792	6.27	0.507582	16.4792	3.654	0.312776	17.575	3.906	0.284615	14.5773
0.679778	17.5725	8.56874	0.729807	17.9734	7.663	0.675656	18.9087	6.66803	0.498709	15.1431	8.167	0.660655	17.0782	6.69675	0.641101	19.2697	10.61	0.88183	17.6129	11.052	0.91696	17.6658	8.38832	0.721724	17.9732	5.86	0.502883	17.6442	5.34725	0.398535	14.8953	6.806	0.575441	17.7411	9.528	0.770364	17.1101	11.196	0.923876	17.4031	11.196	0.923876	17.4031	9.135	0.797049	18.372	6.71344	0.498634	15.0759
0.654276	18.2268	5.177	0.449368	18.4227	8.564	0.76955	19.6783	7.48956	0.570872	15.7139	7.713	0.63587	17.7141	7.25043	0.70739	19.9771	7.073	0.59911	18.2121	6.631	0.560689	18.2265	6.96642	0.610856	18.584	12.17	1.06437	18.7086	8.29769	0.630269	15.5255	6.352	0.547334	18.2884	7.26	0.598224	17.7083	6.717	0.564884	17.9679	6.717	0.564884	17.9679	8.221	0.731028	19.103	7.54075	0.570801	15.6467
0.470643	18.6975	5.02284	0.444252	18.867	3.606	0.330173	20.0085	3.58272	0.27826	15.9922	5.445	0.457403	18.1715	4.3465	0.432107	20.4092	4.421	0.381574	18.5936	5.305	0.457071	18.6836	4.55548	0.407024	18.991	3.606	0.321354	19.03	3.60966	0.279377	15.8049	4.537	0.398352	18.6868	5.445	0.457173	18.1655	4.926	0.422118	18.3901	4.926	0.422118	18.3901	5.024	0.455213	19.5583	3.60762	0.278258	15.9249
0.519372	19.2168	3.60971	0.325261	19.1923	4.958	0.46249	20.471	3.82512	0.302666	16.2949	5.898	0.504761	18.6762	5.77329	0.584728	20.9939	7.958	0.699749	19.2934	5.747	0.504452	19.188	6.66261	0.606471	19.5975	5.86	0.532029	19.562	6.08875	0.480101	16.285	5.445	0.487053	19.1738	6.352	0.543342	18.7088	2.687	0.234578	18.6246	2.687	0.234578	18.6246	8.221	0.758874	20.3171	3.85175	0.302666	16.2276
0.529034	19.7459	4.35529	0.399744	19.592	8.114	0.770968	21.2419	4.88916	0.394056	16.6889	5.898	0.514151	19.1904	5.26971	0.543655	21.5376	5.747	0.514737	19.8081	6.189	0.553356	19.7414	5.92639	0.549491	20.147	8.114	0.750375	20.3124	6.466	0.519333	16.8044	7.26	0.661485	19.8353	5.445	0.474424	19.1833	6.27	0.557562	19.1822	6.27	0.557562	19.1822	8.221	0.772993	21.0901	4.92319	0.394056	16.6217
0.74606	20.4919	4.74048	0.443119	20.0351	4.958	0.479778	21.7217	5.76462	0.473181	17.1621	8.167	0.725072	19.9155	3.42329	0.359677	21.8972	3.537	0.322635	20.1308	5.747	0.523308	20.2647	3.76939	0.355938	20.5029	7.212	0.679253	20.9916	5.57638	0.456136	17.2605	7.713	0.715713	20.551	9.074	0.805193	19.9885	4.03	0.364975	19.5472	4.03	0.364975	19.5472	6.394	0.612288	21.7024	5.50637	0.448858	17.0705
0.675318	21.1673	4.11055	0.391253	20.4264	7.212	0.710641	22.4323	4.75447	0.397391	17.5595	7.26	0.65632	20.5718	2.83675	0.303494	22.2007	3.095	0.287473	20.4182	3.095	0.286971	20.5517	4.53068	0.435639	20.9386	6.311	0.60525	21.5969	3.63656	0.302896	17.5634	7.713	0.728785	21.2798	6.352	0.573947	20.5624	3.583	0.330419	19.8776	3.583	0.330419	19.8776	5.481	0.534446	22.2369	4.61125	0.382757	17.4533
0.171885	21.3391	6.14045	0.595043	21.0214	6.761	0.678259	23.1106	3.6635	0.311747	17.8712	1.815	0.16705	20.7388	5.169	0.563023	22.7637	6.631	0.627055	21.0453	5.747	0.542511	21.0942	4.721	0.462155	21.4007	7.663	0.748213	22.3451	3.879	0.328937	17.8923	1.815	0.1746	21.4544	2.269	0.208731	20.7711	6.27	0.588675	20.4663	6.27	0.588675	20.4663	7.308	0.725491	22.9624	3.689	0.311747	17.765
0.349937	21.6891	7.05245	0.69568	21.7171	5.86	0.598416	23.709	5.37444	0.465544	18.3368	3.63	0.340092	21.0789	4.24579	0.470759	23.2345	3.095	0.297926	21.3432	3.979	0.382351	21.4765	6.11694	0.609549	22.0103	4.057	0.40323	22.7483	6.04788	0.522056	18.4144	3.176	0.311005	21.7654	3.176	0.297408	21.0686	4.926	0.470786	20.9371	4.926	0.470786	20.9371	4.567	0.461515	23.4239	5.41184	0.465544	18.2306
0.489692	22.1788	5.62671	0.564906	22.282	3.606	0.374786	24.0838	6.84281	0.603274	18.9401	4.991	0.475916	21.5548	4.53121	0.511338	23.7458	5.747	0.563043	21.9063	6.189	0.605287	22.0818	5.41897	0.549596	22.5599	4.057	0.410398	23.1587	5.98081	0.525445	18.9398	5.445	0.542673	22.3081	4.083	0.389139	21.4577	5.822	0.56631	21.5034	5.822	0.56631	21.5034	2.284	0.234911	23.6588	6.89044	0.603274	18.8338
0.317104	22.4959	5.70397	0.582754	22.8648	2.705	0.286096	24.3699	4.16184	0.373381	19.3134	3.176	0.308184	21.863	2.55132	0.292984	24.0388	7.073	0.705164	22.6114	6.189	0.615952	22.6978	4.94919	0.510796	23.0707	2.254	0.232028	23.3907	3.86575	0.34561	19.2854	4.083	0.4141	22.7222	3.63	0.352061	21.8098	7.613	0.75357	22.2569	7.613	0.75357	22.2569	3.197	0.334608	23.9934	4.19081	0.373381	19.2072
1.52108	24.0169	11.0997	1.15383	24.0186	4.057	0.436586	24.8065	5.38762	0.491795	19.8052	14.973	1.47828	23.3413	5.50457	0.643166	24.682	15.031	1.52474	24.1362	13.263	1.34304	24.0408	10.393	1.09137	24.162	4.958	0.519294	23.91	6.6275	0.602869	19.8883	14.065	1.4514	24.1736	14.065	1.38794	23.1977	12.539	1.26285	23.5198	12.539	1.26285	23.5198	5.024	0.535012	24.5284	5.425	0.491784	19.699
0.750299	24.7672	11.575	1.22406	25.2427	10.367	1.13494	25.9414	6.99128	0.649231	20.4545	7.26	0.729192	24.0705	12.4028	1.47427	26.1563	10.168	1.0493	25.1854	9.726	1.00193	25.0427	13.2104	1.41125	25.5733	9.466	1.00862	24.9187	4.99694	0.462416	20.3507	9.074	0.952579	25.1262	8.621	0.865456	24.0631	8.957	0.917712	24.4375	8.957	0.917712	24.4375	10.048	1.08855	25.617	7.03897	0.649141	20.3482
0.333865	25.1011	6.61594	0.711652	25.9543	8.114	0.90354	26.845	9.72544	0.918637	21.3731	3.176	0.324472	24.395	7.92186	0.9578	27.1141	7.958	0.835331	26.0208	7.958	0.833871	25.8766	8.642	0.939066	26.5124	8.114	0.879406	25.7981	12.4191	1.16899	21.5197	3.63	0.387615	25.5138	3.63	0.370669	24.4338	12.091	1.26008	25.6976	12.091	1.26008	25.6976	7.764	0.855554	26.4725	9.79306	0.91863	21.2668
1.11572	26.2168	6.1149	0.668953	26.6233	6.311	0.714727	27.5597	8.09572	0.777714	22.1508	10.436	1.08433	25.4793	5.2865	0.650049	27.7641	9.284	0.991106	27.0119	8.4	0.895167	26.7718	5.6341	0.622638	27.135	5.86	0.645925	26.444	7.83981	0.750511	22.2702	9.528	1.03473	26.5485	9.528	0.98949	25.4233	7.613	0.806904	26.5045	7.613	0.806904	26.5045	5.024	0.563043	27.0355	8.15122	0.777633	22.0444
0.6412	26.858	6.08906	0.677369	27.3006	8.564	0.986251	28.5459	6.78925	0.663216	22.814	5.898	0.623161	26.1025	7.92186	0.990542	28.7546	5.747	0.623871	27.6358	7.515	0.814371	27.5861	6.00242	0.674538	27.8095	8.564	0.959908	27.4039	4.95675	0.482522	22.7528	6.352	0.701461	27.25	5.898	0.622849	26.0462	7.613	0.820523	27.325	7.613	0.820523	27.325	8.221	0.936882	27.9724	6.8355	0.663118	22.7075
0.300874	27.1589	6.95035	0.786122	28.0867	4.958	0.580531	29.1265	7.59737	0.754579	23.5686	2.722	0.29241	26.3949	7.33436	0.93243	29.6871	4.421	0.487958	28.1237	3.537	0.389706	27.9758	6.14168	0.701739	28.5113	5.409	0.616422	28.0203	7.98762	0.79058	23.5433	2.269	0.254763	27.5047	2.722	0.292263	26.3384	5.374	0.588899	27.9139	5.374	0.588899	27.9139	4.567	0.529175	28.5016	7.64991	0.754545	23.4621
0.407899	27.5668	4.381	0.503738	28.5905	4.057	0.482918	29.6094	8.43244	0.851419	24.42	3.63	0.396424	26.7913	7.92186	1.02384	30.7109	5.747	0.64484	28.7686	5.305	0.594205	28.5701	5.30403	0.616089	29.1274	5.86	0.678903	28.6992	8.21694	0.826774	24.3701	3.63	0.41434	27.9191	4.083	0.445671	26.7841	4.926	0.548765	28.4627	4.926	0.548765	28.4627	5.481	0.64562	29.1472	8.247	0.82694	24.289
0.777371	28.3442	4.53513	0.530044	29.1205	4.958	0.599881	30.2093	7.61084	0.781113	25.2011	6.806	0.755502	27.5468	5.55507	0.729766	31.4407	3.979	0.453811	29.2224	3.979	0.453018	29.0231	4.0609	0.479458	29.6068	4.057	0.477756	29.177	6.897	0.705387	25.0755	5.445	0.63174	28.5508	6.806	0.755123	27.5392	7.613	0.862062	29.3247	7.613	0.862062	29.3247	6.394	0.765562	29.9128	7.43278	0.757565	25.0466
0.526669	28.8708	6.77	0.804163	29.9247	6.311	0.77605	30.9853	6.466	0.67445	25.8756	4.537	0.511853	28.0586	5.30329	0.708063	32.1487	3.537	0.409986	29.6323	3.537	0.40927	29.4323	5.901	0.708087	30.3149	4.508	0.539533	29.7165	8.35163	0.868104	25.9436	5.898	0.69547	29.2463	4.537	0.511597	28.0508	7.165	0.824578	30.1493	7.165	0.824578	30.1493	4.567	0.555741	30.4685	6.51	0.674346	25.7209
0.588754	29.4596	6.02535	0.727302	30.652	8.564	1.07015	32.0555	6.70844	0.711069	26.5867	4.991	0.572191	28.6308	5.89079	0.799239	32.948	8.4	0.989442	30.6218	8.4	0.987712	30.4201	4.42855	0.540007	30.8549	9.015	1.09642	30.8129	9.19988	0.97176	26.9154	5.445	0.652452	29.8987	4.991	0.571904	28.6227	8.509	0.995109	31.1444	8.509	0.995109	31.1444	7.308	0.903683	31.3722	6.75412	0.710964	26.4319
0.97888	30.4385	7.01394	0.860231	31.5122	4.057	0.515103	32.5706	7.16638	0.771811	27.3585	8.167	0.951343	29.5822	5.874	0.809764	33.7577	8.4	1.00534	31.6271	7.073	0.845037	31.2651	5.35474	0.663433	31.5183	5.409	0.668419	31.4813	4.92956	0.529062	27.4444	7.26	0.88391	30.7826	8.167	0.950866	29.5736	8.509	1.01109	32.1555	8.509	1.01109	32.1555	7.764	0.975493	32.3477	7.21525	0.771704	27.2036
0.99448	31.433	9.09542	1.13329	32.6455	7.663	0.98845	33.559	6.54681	0.716321	28.0748	8.167	0.966503	30.5487	7.61971	1.06716	34.8249	4.863	0.591293	32.2184	5.305	0.643908	31.909	8.36265	1.05261	32.571	3.155	0.396093	31.8774	4.12153	0.44939	27.8938	9.074	1.12237	31.905	8.621	1.01972	30.5933	4.478	0.540585	32.6961	4.478	0.540585	32.6961	6.394	0.816165	33.1639	6.59137	0.716212	27.9198
0.729543	32.1625	7.48948	0.947947	33.5935	7.663	1.00408	34.5631	7.328	0.814472	28.8893	5.898	0.709019	31.2577	7.85471	1.11747	35.9424	8.4	1.0375	33.2559	8.4	1.03569	32.9447	6.42081	0.82097	33.3919	9.466	1.20719	33.0846	6.466	0.716165	28.61	5.445	0.684145	32.5892	5.898	0.708664	31.302	5.822	0.713944	33.41	5.822	0.713944	33.41	10.048	1.30286	34.4667	7.378	0.814361	28.7342
1.25407	33.4166	9.46816	1.21719	34.8107	5.86	0.779876	35.343	6.15531	0.694864	29.5841	9.982	1.21879	32.4765	8.47518	1.22465	37.167	4.863	0.610063	33.866	5.305	0.664348	33.609	5.7739	0.749837	34.1418	8.114	1.05101	34.1356	8.02837	0.903159	29.5131	9.982	1.27388	33.863	9.982	1.21818	32.5201	8.061	1.00402	34.4141	8.061	1.00402	34.4141	4.567	0.601462	35.0682	6.19806	0.694854	29.429
1.33152	34.7481	7.09152	0.925844	35.7365	9.466	1.27939	36.6224	4.63325	0.531182	30.1153	10.436	1.29406	33.7706	9.0965	1.33489	38.5019	8.842	1.12649	34.9925	10.168	1.29316	34.9022	7.58894	1.00089	35.1427	8.114	1.06736	35.203	7.48962	0.855665	30.3688	11.343	1.47009	35.3331	10.436	1.29341	33.8136	8.061	1.01964	35.4337	8.061	1.01964	35.4337	8.678	1.16066	36.2288	4.6655	0.531182	29.9602
1.35208	36.1002	8.27332	1.09682	36.8333	13.523	1.85594	38.4783	7.40853	0.862473	30.9778	10.436	1.31404	35.0846	10.523	1.56807	40.07	9.726	1.25825	36.2507	10.61	1.37022	36.2724	10.8124	1.44804	36.5907	15.326	2.04721	37.2502	7.94756	0.922006	31.2908	12.704	1.67191	37.005	10.436	1.31339	35.1269	9.852	1.26543	36.6991	9.852	1.26543	36.6991	13.702	1.86091	38.0898	7.46009	0.862472	30.8227
1.13405	37.2342	10.3802	1.39722	38.2305	8.564	1.19336	39.6717	9.42912	1.11453	32.0923	8.621	1.10215	36.1867	9.60014	1.45248	41.5225	7.073	0.929057	37.1798	6.631	0.869477	37.1419	10.6855	1.45298	38.0437	5.409	0.733593	37.9838	8.99812	1.05988	32.3507	6.806	0.909432	37.9145	7.26	0.927684	36.0546	7.613	0.992832	37.692	7.613	0.992832	37.692	8.678	1.19664	39.2864	9.49475	1.11452	31.9372
1.81782	39.052	8.55574	1.16916	39.3997	8.564	1.21151	40.8832	9.914	1.18966	33.282	13.612	1.76668	37.9534	13.1583	2.02109	43.5435	12.821	1.70968	38.8895	13.705	1.82437	38.9663	9.31465	1.28584	39.3295	12.621	1.73775	39.7216	9.483	1.13398	33.4847	13.158	1.78494	39.6994	14.519	1.88346	37.9381	11.644	1.54162	39.2336	11.644	1.54162	39.2336	10.505	1.47061	40.757	9.983	1.18966	33.1269
0.676586	39.7286	7.30958	1.01394	40.4136	11.269	1.61824	42.5014	9.53687	1.16168	34.4437	4.991	0.657553	38.611	7.18307	1.11996	44.6635	4.863	0.658271	39.5477	4.863	0.65712	39.6234	10.5073	1.47237	40.8019	9.015	1.25999	40.9815	8.72875	1.05954	34.5442	4.537	0.624754	40.3242	4.537	0.59744	38.5355	5.374	0.722237	39.9558	5.374	0.722237	39.9558	11.875	1.68749	42.4445	9.60325	1.16168	34.2885
0.998919	40.7275	7.567	1.06538	41.479	6.761	0.985432	43.4869	8.75569	1.0825	35.5262	7.26	0.970817	39.5818	7.09936	1.12349	45.787	7.073	0.971767	40.5195	3.979	0.545723	40.1691	10.3298	1.46919	42.2711	8.114	1.15105	42.1326	7.61084	0.937686	35.4819	7.26	1.01469	41.3389	6.806	0.909652	39.4452	5.374	0.733057	40.6889	5.374	0.733057	40.6889	4.567	0.658713	43.1032	8.66709	1.06414	35.3527
1.01377	41.7413	7.92671	1.13262	42.6116	6.761	1.00009	44.4869	7.4355	0.93295	36.4591	7.26	0.985253	40.5671	5.90757	0.948791	46.7358	5.747	0.801327	41.3208	7.073	0.984493	41.1536	8.56603	1.23645	43.5075	8.564	1.23295	43.3655	7.1125	0.889318	36.3712	9.528	1.35148	42.6903	8.621	1.16937	40.6145	6.27	0.867996	41.5569	6.27	0.867996	41.5569	6.394	0.93594	44.0391	7.161	0.892298	36.245
0.642889	42.3842	9.03145	1.30952	43.9212	8.114	1.21794	45.7049	5.37419	0.684265	37.1434	4.537	0.624803	41.1919	5.639	0.919024	47.6548	8.842	1.25107	42.5719	8.4	1.18646	42.3401	8.19761	1.20073	44.7083	4.958	0.724333	44.0899	6.19647	0.786217	37.1574	4.083	0.587694	43.278	4.083	0.562	41.1765	7.613	1.06947	42.6263	7.613	1.06947	42.6263	8.221	1.22113	45.2603	5.41144	0.684246	36.9292
0.978534	43.3627	8.32448	1.22469	45.1458	5.86	0.892492	46.5974	6.41206	0.828374	37.9717	6.806	0.951006	42.1429	6.07543	1.00466	48.6595	5.747	0.825069	43.397	7.073	1.01366	43.3537	7.79184	1.15802	45.8663	6.311	0.935507	45.0254	4.76794	0.613827	37.7713	9.074	1.32522	44.6033	6.806	0.95053	42.1271	7.613	1.08514	43.7115	7.613	1.08514	43.7115	8.221	1.23903	46.4993	6.45575	0.828253	37.7575
1.38982	44.7526	7.93929	1.18501	46.3309	7.212	1.11438	47.7118	5.62997	0.737915	38.7097	9.528	1.35072	43.4936	8.37507	1.40508	50.0646	8.4	1.22349	44.6205	6.631	0.964139	44.3179	7.04294	1.06194	46.9282	6.311	0.949114	45.9745	5.15853	0.673772	38.445	8.621	1.27737	45.8806	9.528	1.35004	43.4771	4.926	0.712355	44.4238	4.926	0.712355	44.4238	6.851	1.04757	47.5469	5.66913	0.737911	38.4954
0.939924	45.6925	7.19371	1.08923	47.4201	5.86	0.918548	48.6303	7.11237	0.945674	39.6553	6.352	0.913482	44.4071	6.109	1.0397	51.1043	5.305	0.783849	45.4043	5.305	0.782479	45.1003	5.93906	0.908431	47.8366	5.86	0.894014	46.8685	5.54912	0.735255	39.1803	4.083	0.613714	46.4943	5.445	0.782654	44.2598	8.061	1.18254	45.6064	8.061	1.18254	45.6064	3.197	0.495903	48.0428	7.161	0.945558	39.4409
0.749121	46.4416	10.7655	1.65343	49.0735	11.269	1.79173	50.422	5.98034	0.806557	40.4619	4.991	0.728047	45.1351	7.14968	1.23426	52.3385	10.168	1.52393	46.9282	8.842	1.32288	46.4232	9.09842	1.41163	49.2483	9.466	1.46486	48.3334	7.62409	1.02467	40.205	5.445	0.830169	47.3245	6.352	0.926114	45.1859	7.613	1.13283	46.7392	7.613	1.13283	46.7392	10.505	1.65284	49.6956	6.02175	0.806528	40.2475
0.621559	47.0632	8.81268	1.37277	50.4463	7.663	1.23573	51.6578	6.78894	0.928644	41.3905	4.083	0.604073	45.7392	9.43164	1.65138	53.9899	4.863	0.739217	47.6675	6.631	1.00621	47.4294	6.47197	1.01843	50.2667	9.466	1.48571	49.8191	7.89369	1.076	41.281	4.083	0.631374	47.9559	4.537	0.670905	45.8568	5.374	0.811048	47.5503	5.374	0.811048	47.5503	9.135	1.45775	51.1534	6.8355	0.92855	41.176
1.26084	48.324	8.05487	1.27246	51.7187	9.015	1.4743	53.1321	6.30378	0.874468	42.265	8.167	1.22537	46.9646	4.06114	0.721114	54.711	4.863	0.749665	48.4171	5.305	0.816373	48.2458	10.7738	1.71932	51.986	6.311	1.00453	50.8236	5.71116	0.789502	42.0705	6.806	1.06732	49.0232	6.806	1.02066	46.8774	5.374	0.822512	48.3728	5.374	0.822512	48.3728	7.764	1.25648	52.4099	6.34725	0.874412	42.0504
1.13655	49.4605	6.26887	1.00421	52.723	6.311	1.04658	54.1786	6.0345	0.848862	43.1139	7.26	1.10457	48.0691	6.24329	1.12414	55.8352	8.4	1.31309	49.7302	7.073	1.10372	49.3495	7.44868	1.20537	53.1914	9.015	1.45506	52.2787	4.9565	0.694796	42.7653	6.806	1.0823	50.1055	7.26	1.10402	47.9815	6.717	1.04249	49.4153	6.717	1.04249	49.4153	8.221	1.34911	53.759	6.076	0.848791	42.8992
1.22429	50.6848	7.37371	1.19766	53.9206	7.212	1.21266	55.3913	7.16637	1.02213	44.136	7.713	1.18985	49.259	4.39686	0.802716	56.6379	10.61	1.68168	51.4119	11.936	1.88854	51.238	8.29926	1.36174	54.5531	5.409	0.885204	53.1639	7.70453	1.09506	43.8603	8.167	1.31683	51.4223	7.713	1.18925	49.1707	11.196	1.76186	51.1771	11.196	1.76186	51.1771	7.764	1.29187	55.0508	7.21566	1.02205	43.9213
1.09528	51.7801	10.9068	1.79604	55.7167	9.466	1.61369	57.005	7.51625	1.08687	45.2229	6.806	1.06446	50.3234	5.67257	1.04995	57.6878	3.979	0.639397	52.0513	4.421	0.709181	51.9472	8.69287	1.44606	55.9992	10.818	1.79491	54.9588	9.15944	1.31987	45.1802	6.806	1.11257	52.5349	7.26	1.1349	50.3056	8.061	1.28608	52.4632	8.061	1.28608	52.4632	8.221	1.38685	56.4377	7.56856	1.08687	45.0081
1.8505	53.6306	10.4828	1.74995	57.4666	8.564	1.47999	58.485	6.22278	0.912199	46.1351	11.343	1.79844	52.1219	7.519	1.41084	59.0987	15.473	2.52058	54.5719	14.589	2.37242	54.3196	8.07084	1.36104	57.3602	8.564	1.44046	56.3992	5.79178	0.846066	46.0263	10.889	1.80448	54.3394	10.889	1.72559	52.0312	13.435	2.17292	54.6361	13.435	2.17292	54.6361	8.221	1.40591	57.8436	6.26587	0.912168	45.9203
1.72577	55.3564	9.44235	1.59778	59.0644	10.367	1.81604	60.301	7.59737	1.12891	47.264	10.436	1.67722	53.7991	7.65329	1.45564	60.5543	11.494	1.89795	56.4698	8.842	1.45749	55.7771	10.7485	1.83733	59.1976	7.663	1.30651	57.7057	7.16637	1.06116	47.0874	10.889	1.82912	56.1685	9.528	1.53053	53.5617	9.404	1.54173	56.1779	9.404	1.54173	56.1779	9.135	1.58354	59.4271	7.64937	1.12878	47.0491
1.21684	56.5732	9.36526	1.60622	60.6706	12.621	2.24086	62.5419	12.3518	1.86027	49.1242	7.26	1.18261	54.9817	7.53579	1.45273	62.007	7.515	1.25774	57.7276	9.726	1.62494	57.4021	11.3322	1.96338	61.161	11.72	2.02531	59.7311	11.9074	1.78709	48.8745	8.621	1.46778	57.6363	9.074	1.47736	55.0391	6.717	1.11614	57.294	6.717	1.11614	57.294	10.505	1.84572	61.2729	12.4242	1.85823	48.9073
1.31018	57.8834	7.93897	1.37994	62.0505	7.663	1.37889	63.9208	8.05531	1.22952	50.3538	7.713	1.27332	56.255	7.9215	1.54765	63.5547	7.073	1.19971	58.9273	7.073	1.19761	58.5997	8.10852	1.42378	62.5847	9.466	1.65783	61.3889	7.22025	1.09823	49.9727	9.074	1.56571	59.202	7.713	1.27269	56.3118	6.717	1.13118	58.4252	6.717	1.13118	58.4252	8.221	1.46388	62.7367	7.70356	1.1677	50.075
2.18686	60.0703	9.04419	1.59307	63.6436	10.818	1.97265	65.8934	10.6682	1.65013	52.0039	12.704	2.12534	58.3804	9.23054	1.82753	65.3822	8.4	1.44386	60.3711	8.4	1.44133	60.041	8.62887	1.53541	64.1202	8.564	1.51992	62.9088	11.2609	1.73573	51.7085	9.074	1.58666	60.7887	12.25	2.04836	58.3601	6.717	1.14631	59.5715	6.717	1.14631	59.5715	11.418	2.06035	64.7971	10.6745	1.63969	51.7147
1.74113	61.8114	7.48977	1.33681	64.9804	11.269	2.08219	67.9756	7.9745	1.24986	53.2537	9.982	1.69215	60.0725	7.31757	1.46804	66.8503	4.421	0.770014	61.1411	7.515	1.30661	61.3476	6.14168	1.10737	65.2275	13.072	2.35082	65.2596	7.54275	1.17808	52.8865	12.704	2.25091	63.0396	9.528	1.61438	59.9745	8.957	1.5489	61.1204	8.957	1.5489	61.1204	10.048	1.83723	66.6343	8.02925	1.24974	52.9644
1.28306	63.0945	7.42503	1.34274	66.3232	9.917	1.85657	69.8322	8.87691	1.40966	54.6634	7.26	1.24696	61.3195	8.79425	1.78758	68.6378	10.168	1.79436	62.9355	11.052	1.94695	63.2946	6.11616	1.11732	66.3448	8.114	1.47846	66.7381	6.60034	1.0445	53.931	6.352	1.14031	64.1799	9.074	1.55775	61.5323	9.852	1.72615	62.8465	9.852	1.72615	62.8465	6.851	1.26921	67.9035	8.93834	1.40961	54.3741
0.974912	64.0694	9.26277	1.69705	68.0202	7.212	1.36787	71.2001	7.48906	1.20487	55.8683	5.445	0.947486	62.267	8.9285	1.83867	70.4765	8.4	1.5018	64.4373	7.958	1.42029	64.7149	10.3041	1.90709	68.2519	9.466	1.74742	68.4855	7.13944	1.14462	55.0757	5.898	1.0727	65.2526	4.991	0.86805	62.4003	7.613	1.35136	64.1979	7.613	1.35136	64.1979	7.764	1.45722	69.3607	7.54119	1.20487	55.5789
1.72819	65.7976	10.753	1.99575	70.016	6.311	1.21258	72.4126	7.01769	1.14374	57.012	9.528	1.67957	63.9465	8.05614	1.68064	72.1572	9.284	1.68147	66.1188	10.168	1.83836	66.5532	11.408	2.1389	70.3908	8.564	1.60151	70.087	8.33816	1.35422	56.4299	11.343	2.08988	67.3425	9.528	1.67873	64.079	9.852	1.77158	65.9695	9.852	1.77158	65.9695	8.678	1.64999	71.0107	7.06653	1.14374	56.7227
1.66715	67.4647	9.26277	1.74142	71.7574	5.86	1.1405	73.5531	9.42913	1.55665	58.5687	9.074	1.62025	65.5668	9.73414	2.05698	74.2141	9.726	1.78433	67.9031	10.61	1.9431	68.4963	10.3041	1.95694	72.3478	4.958	0.939174	71.0262	11.2609	1.85259	58.2825	6.806	1.2702	68.6127	6.806	1.21467	65.2937	12.539	2.28394	68.2534	12.539	2.28394	68.2534	6.851	1.31947	72.3302	9.49475	1.55665	58.2793
1.68859	69.1533	8.81248	1.67807	73.4354	9.015	1.77711	75.3302	11.5033	1.9235	60.4922	9.074	1.64109	67.2079	10.9087	2.33484	76.549	11.936	2.21794	70.121	9.726	1.80412	70.3005	8.51481	1.63792	73.9857	9.917	1.9027	72.9289	13.8603	2.30957	60.592	9.074	1.71525	70.3279	10.436	1.88647	67.1802	8.061	1.48717	69.7406	8.061	1.48717	69.7406	11.875	2.31649	74.6467	11.5834	1.9235	60.2028
2.30875	71.462	5.22874	1.00838	74.4438	10.818	2.15978	77.49	11.7456	1.98911	62.4813	12.25	2.2438	69.4517	8.55936	1.85541	78.4044	9.726	1.83037	71.9514	9.726	1.82717	72.1276	8.261	1.6094	75.5951	13.523	2.62771	75.5566	11.6378	1.96401	62.556	11.797	2.25848	72.5864	11.797	2.15974	69.3399	10.748	2.00823	71.7488	10.748	2.00823	71.7488	9.591	1.89485	76.5416	11.8273	1.98911	62.1919
2.0783	73.5403	9.99448	1.95194	76.3958	10.367	2.09602	79.586	4.90272	0.840818	63.3221	10.889	2.01983	71.4715	8.64296	1.89732	80.3017	9.284	1.76938	73.7208	10.168	1.93446	74.0621	8.8449	1.74504	77.3401	6.761	1.33044	76.887	6.034	1.03123	63.5873	12.704	2.463	75.0494	11.343	2.10299	71.4429	10.3	1.94896	73.6978	10.3	1.94896	73.6978	12.332	2.46732	79.0089	4.93675	0.840802	63.0327
1.84148	75.3818	10.8679	2.1493	78.5451	6.311	1.29207	80.8781	6.466	1.12291	64.445	9.528	1.78968	73.2612	11.0766	2.46223	82.7639	13.705	2.6449	76.3657	11.936	2.29948	76.3616	10.1143	2.02065	79.3608	9.466	1.88624	78.7733	6.034	1.04425	64.6315	10.889	2.13776	77.1871	8.621	1.6185	73.0614	8.957	1.71623	75.414	8.957	1.71623	75.414	7.308	1.48059	80.4895	6.51	1.12274	64.1555
2.66379	78.0456	11.3304	2.26886	80.8139	13.973	2.89661	83.7747	7.24719	1.27436	65.7194	13.612	2.58885	75.85	14.568	3.27895	86.0429	8.842	1.7278	78.0935	7.958	1.55234	77.9139	13.5149	2.7339	82.0947	14.424	2.91023	81.6835	6.4255	1.12594	65.7575	12.25	2.43511	79.6223	14.065	2.67367	75.7351	8.509	1.65083	77.0648	8.509	1.65083	77.0648	13.702	2.81082	83.3003	6.90331	1.2055	65.361
2.42712	80.4727	13.913	2.82073	83.6347	13.072	2.7436	86.5183	9.07894	1.61635	67.3357	12.25	2.35885	78.2089	9.9695	2.27189	88.3148	10.168	2.01167	80.1052	10.61	2.09545	80.0094	13.6162	2.78872	84.8834	9.917	2.02582	83.7093	7.51656	1.33354	67.091	11.797	2.37428	81.9965	13.158	2.53242	78.2675	11.644	2.2872	79.352	11.644	2.2872	79.352	10.961	2.27655	85.5768	8.70794	1.53958	66.9006
2.00225	82.475	12.0631	2.47598	86.1106	9.015	1.91553	88.4339	9.79278	1.76503	69.1007	9.982	1.94593	80.1548	10.3885	2.3967	90.7115	9.726	1.94805	82.0532	10.61	2.1214	82.1307	11.8142	2.44961	87.333	9.015	1.86437	85.5737	8.37856	1.50488	68.5959	10.436	2.12637	84.1229	9.528	1.85649	80.124	12.091	2.40442	81.7565	12.091	2.40442	81.7565	10.048	2.11277	87.6896	9.73888	1.74318	68.6437
2.30325	84.7782	9.36526	1.9459	88.0565	10.818	2.32693	90.7608	7.21962	1.31726	70.418	11.343	2.23846	82.3933	11.6137	2.71233	93.4238	11.936	2.42012	84.4733	11.936	2.41589	84.5466	10.5831	2.22136	89.5544	10.818	2.26478	87.8385	7.5435	1.37157	69.9675	8.167	1.68454	85.8074	10.889	2.14779	82.2718	13.883	2.79475	84.5512	13.883	2.79475	84.5512	12.332	2.62494	90.3146	7.26987	1.31726	69.961
2.05169	86.8299	11.7419	2.46956	90.5261	10.367	2.2572	93.018	7.89322	1.45778	71.8758	9.982	1.99397	84.3872	12.5873	2.97566	96.3995	8.4	1.724	86.1973	7.958	1.63043	86.1771	10.9767	2.33216	91.8865	13.523	2.86571	90.7042	9.87359	1.81719	71.7846	11.797	2.46303	88.2705	9.982	1.99297	84.2647	9.404	1.91625	86.4675	9.404	1.91625	86.4675	14.615	3.14894	93.4635	7.94816	1.45778	71.4188
2.07663	88.9066	12.3839	2.63625	93.1624	15.326	3.37748	96.3955	11.7996	2.20574	74.0815	9.982	2.01821	86.4055	13.5609	3.24479	99.6443	10.61	2.20405	88.4014	11.052	2.29186	88.4689	13.1979	2.83818	94.7247	11.269	2.41709	93.1213	12.6886	2.36366	74.1483	12.25	2.58871	90.8592	11.797	2.38398	86.6487	10.3	2.12435	88.5918	10.3	2.12435	88.5918	11.875	2.58969	96.0532	11.8818	2.20574	73.6245
2.38829	91.2948	9.46813	2.0399	95.2023	11.269	2.51343	98.9089	12.7424	2.41077	76.4923	11.343	2.3211	88.7266	8.64361	2.0932	101.737	12.378	2.6024	91.0038	11.052	2.31956	90.7885	11.802	2.56866	97.2934	9.917	2.1528	95.2741	12.4865	2.35414	76.5024	9.528	2.03782	92.897	9.982	2.04158	88.6903	12.091	2.52387	91.1157	12.091	2.52387	91.1157	9.591	2.11687	98.1701	12.8311	2.41077	76.0353
2.03023	93.3251	9.41694	2.05324	97.2555	15.326	3.45936	102.368	10.5605	2.02196	78.5143	9.528	1.97312	90.6997	8.929	2.18829	103.926	10.61	2.25748	93.2613	10.168	2.15966	92.9481	11.8654	2.61347	99.9068	14.875	3.26788	98.542	11.4225	2.1794	78.6818	8.621	1.86598	94.763	9.528	1.97213	90.6624	8.509	1.7975	92.9132	8.509	1.7975	92.9132	15.985	3.5705	101.741	10.634	2.02196	78.0573
2.25026	95.5753	10.6759	2.35553	99.611	11.72	2.67701	105.045	11.8939	2.30446	80.8187	10.436	2.18696	92.8866	12.1173	3.00512	106.931	10.61	2.28444	95.5457	11.494	2.47045	95.4186	11.8143	2.63329	102.54	14.424	3.20664	101.749	10.5066	2.02859	80.7104	11.343	2.48446	97.2474	10.436	2.18586	92.8483	9.852	2.10606	95.0192	9.852	2.10606	95.0192	10.961	2.47754	104.218	11.9767	2.30446	80.3617
2.77182	98.3472	10.123	2.26006	101.871	13.072	3.02126	108.067	8.8365	1.7324	82.5511	12.704	2.69384	95.5805	9.70014	2.43422	109.365	13.705	2.98585	98.5316	11.936	2.5959	98.0145	8.48942	1.91467	104.455	9.917	2.23084	103.979	9.15975	1.78953	82.5	9.528	2.11169	99.3591	12.25	2.59627	95.4446	12.539	2.71227	97.7315	12.539	2.71227	97.7315	9.135	2.08932	106.307	8.898	1.7324	82.0941
2.10339	100.451	14.966	3.38073	105.252	12.17	2.84598	110.912	11.9612	2.37268	84.9238	9.528	2.04422	97.6247	13.3259	3.38354	112.749	10.168	2.2414	100.773	9.726	2.14022	100.155	15.1136	3.44887	107.904	12.621	2.87261	106.852	10.7221	2.11948	84.6194	11.343	2.54361	101.903	9.982	2.14055	97.5851	10.3	2.25425	99.9858	10.3	2.25425	99.9858	13.245	3.06508	109.372	12.0445	2.37268	84.4668
1.62151	102.072	9.37765	2.1432	107.395	9.466	2.23961	113.152	9.80625	1.96802	86.8918	7.26	1.57589	99.2006	10.4053	2.67297	115.422	8.842	1.97196	102.745	10.61	2.36213	102.517	8.23542	1.90134	109.805	9.466	2.17979	109.032	11.1531	2.23054	86.85	9.528	2.16167	104.064	7.713	1.67338	99.2585	8.061	1.78492	101.771	8.061	1.78492	101.771	8.221	1.92477	111.297	9.8745	1.96802	86.4348
2.15288	104.225	9.76326	2.25735	109.652	9.015	2.15778	115.31	10.1564	2.06207	88.9539	9.528	2.09232	101.293	8.49239	2.20702	117.629	7.515	1.69556	104.44	5.747	1.29439	103.811	8.46452	1.97702	111.782	7.663	1.78518	110.817	9.52341	1.92682	88.7768	8.621	1.9787	106.043	8.621	1.89219	101.151	8.061	1.80573	103.576	8.061	1.80573	103.576	8.221	1.94722	113.244	10.2271	2.06207	88.4969
1.97053	106.195	9.64787	2.25654	111.909	8.564	2.07359	117.383	10.6413	2.18557	91.1395	8.621	1.91509	103.208	10.6066	2.78841	120.417	11.052	2.52249	106.963	10.61	2.41738	106.229	6.82713	1.61307	113.395	11.269	2.65567	113.473	9.34831	1.91333	90.6901	6.806	1.58023	107.623	9.074	2.01471	103.165	9.404	2.131	105.707	9.404	2.131	105.707	10.048	2.40755	115.652	10.7154	2.18557	90.6825
1.99324	108.189	8.14503	1.927	113.836	9.015	2.20795	119.591	12.5673	2.6109	93.7504	8.621	1.93717	105.145	9.51575	2.53048	122.948	9.284	2.14339	109.106	10.61	2.44525	108.674	6.85252	1.63774	115.033	7.212	1.71918	115.192	11.7862	2.44009	93.1302	9.528	2.23773	109.861	9.074	2.03794	105.203	7.165	1.64235	107.35	7.165	1.64235	107.35	9.591	2.32454	117.977	12.6548	2.6109	93.2934
1.80374	109.992	8.08055	1.93365	115.77	8.564	2.12154	121.713	10.776	2.2644	96.0148	7.713	1.753	106.898	9.26443	2.49188	125.439	7.515	1.75487	110.861	7.958	1.85507	110.529	7.33455	1.77303	116.806	10.367	2.49959	117.691	11.4225	2.3919	95.5221	6.806	1.61677	111.478	6.806	1.54608	106.749	7.613	1.76504	109.115	7.613	1.76504	109.115	8.221	2.01534	119.992	10.8505	2.2643	95.5577
1.50239	111.495	9.28797	2.24791	118.017	6.761	1.69397	123.407	7.58391	1.6118	97.6266	6.352	1.46013	108.358	10.3719	2.82155	128.261	7.958	1.8795	112.741	10.168	2.39725	112.926	10.9004	2.66505	119.471	7.663	1.86868	119.56	8.43244	1.7859	97.308	6.806	1.63519	113.113	6.352	1.45939	108.209	6.717	1.57505	110.69	6.717	1.57505	110.69	5.481	1.35895	121.351	7.63569	1.61158	97.1692
2.38772	113.883	10.3674	2.53758	120.555	6.311	1.59914	125.006	8.67487	1.86455	99.4911	9.982	2.32055	110.679	7.61971	2.09634	130.357	5.747	1.37269	114.113	7.958	1.89747	114.824	10.5327	2.60433	122.075	5.86	1.4452	121.005	8.10919	1.7369	99.0449	6.806	1.65372	114.767	9.982	2.31939	110.528	7.165	1.69914	112.389	7.165	1.69914	112.389	7.308	1.83247	123.183	8.73456	1.8644	99.0336
1.53654	115.419	10.3931	2.57254	123.128	5.86	1.50159	126.508	10.8838	2.36568	101.857	6.352	1.49331	112.172	8.13968	2.26463	132.622	8.842	2.13574	116.249	9.284	2.23858	117.062	8.93381	2.23388	124.309	6.311	1.57396	122.579	10.3989	2.25242	101.297	9.074	2.22964	116.996	6.352	1.49256	112.021	12.539	3.00705	115.396	12.539	3.00705	115.396	7.308	1.85311	125.036	10.9595	2.36567	101.399
2.33063	117.75	9.64787	2.41484	125.542	10.367	2.68625	129.194	8.51325	1.87116	103.728	9.528	2.26506	114.437	9.46557	2.66303	135.285	11.494	2.80742	119.057	9.726	2.37143	119.434	8.85768	2.23966	126.549	7.663	1.93257	124.512	9.42912	2.06525	103.363	11.343	2.8184	119.815	9.982	2.3718	114.393	9.404	2.2805	117.677	9.404	2.2805	117.677	8.678	2.22517	127.262	8.5725	1.87116	103.27
1.57106	119.321	9.28839	2.35077	127.893	7.663	2.00773	131.202	10.7087	2.37992	106.108	6.352	1.52687	115.964	6.39436	1.81902	137.104	5.747	1.41935	120.476	7.515	1.85275	121.286	7.70316	1.96944	128.518	8.114	2.06911	126.581	11.9343	2.64309	106.006	4.537	1.13987	120.955	5.898	1.41703	115.81	8.061	1.9766	119.653	8.061	1.9766	119.653	8.221	2.13147	129.393	10.7696	2.37693	105.647
1.92882	121.25	9.04419	2.31433	130.208	7.663	2.02997	133.232	8.75569	1.96745	108.075	7.713	1.87456	117.839	7.5185	2.16251	139.266	9.726	2.42867	122.905	10.168	2.5346	123.821	9.42881	2.43735	130.956	9.015	2.32434	128.905	8.02838	1.79774	107.803	7.26	1.84421	122.799	7.713	1.87362	117.683	6.27	1.55447	121.208	6.27	1.55447	121.208	6.851	1.79595	131.189	8.40975	1.87665	107.524
1.14709	122.397	8.33771	2.15705	132.365	6.311	1.69024	134.922	8.621	1.95853	110.034	4.537	1.11482	118.953	9.64979	2.8061	142.073	7.958	2.00908	124.914	7.958	2.00557	125.827	9.55545	2.4973	133.453	4.958	1.29241	130.198	6.66803	1.50958	109.313	6.352	1.63133	124.43	7.26	1.78301	119.466	10.3	2.58174	123.789	10.3	2.58174	123.789	9.591	2.54193	133.731	8.61319	1.94323	109.467
2.78323	125.18	11.2921	2.9534	135.318	9.015	2.4409	137.363	7.328	1.68303	111.717	10.889	2.70494	121.658	8.25714	2.42744	144.5	8.4	2.14391	127.058	5.747	1.46423	127.291	13.9845	3.69488	137.148	9.015	2.3757	132.573	7.759	1.77582	111.089	9.982	2.59169	127.022	8.621	2.14047	121.607	6.27	1.58882	125.378	6.27	1.58882	125.378	6.394	1.71319	135.444	7.37825	1.68286	111.15
2.4619	127.642	9.37813	2.47954	137.798	6.311	1.72739	139.09	9.15975	2.12666	113.844	9.528	2.39265	124.051	7.33436	2.17966	146.68	10.168	2.62343	129.681	11.494	2.96037	130.251	7.39787	1.97591	139.124	8.114	2.16157	134.735	9.03853	2.09121	113.18	7.713	2.0244	129.046	9.528	2.39145	123.998	9.404	2.40895	127.787	9.404	2.40895	127.787	5.024	1.36079	136.805	9.22316	2.12658	113.277
2.25169	129.894	6.77	1.80937	139.607	8.114	2.24496	141.335	7.43519	1.74497	115.589	8.621	2.18835	126.239	7.82114	2.34952	149.029	7.515	1.95995	131.641	6.631	1.72638	131.978	6.294	1.6993	140.823	5.409	1.45658	136.192	8.51325	1.99103	115.171	9.528	2.52789	131.574	8.621	2.18725	126.185	10.748	2.78308	130.57	10.748	2.78308	130.57	6.394	1.75064	138.556	7.48694	1.74497	115.022
1.55709	131.451	10.496	2.83544	142.442	8.564	2.39501	143.73	5.98059	1.41872	117.007	5.898	1.51329	127.753	8.62686	2.61951	151.649	6.189	1.63153	133.272	8.4	2.21052	134.188	10.7104	2.92286	143.746	10.367	2.8218	139.013	7.55697	1.78644	116.958	7.713	2.06841	133.643	6.806	1.74538	127.931	9.852	2.57858	133.149	9.852	2.57858	133.149	10.961	3.03341	141.589	6.02175	1.41861	116.44
1.45291	132.904	9.36555	2.55718	145	9.015	2.54818	146.278	7.5435	1.80867	118.816	5.445	1.41204	129.165	5.90757	1.81304	153.462	11.052	2.94474	136.217	9.284	2.46935	136.657	11.3573	3.13262	146.878	9.466	2.60419	141.618	6.84275	1.63495	118.592	5.445	1.47586	135.118	4.537	1.17598	129.107	10.3	2.72474	135.874	10.3	2.72474	135.874	9.135	2.55518	144.144	7.59537	1.80852	118.249
1.83545	134.739	10.1229	2.79345	147.793	9.917	2.83304	149.111	8.13613	1.97157	120.787	6.806	1.78381	130.949	7.1665	2.22287	155.685	6.189	1.66661	137.884	4.421	1.18843	137.846	8.8701	2.47269	149.351	10.367	2.88249	144.5	6.034	1.45709	120.05	8.167	2.23726	137.356	7.26	1.90185	131.009	4.03	1.07746	136.951	4.03	1.07746	136.951	10.048	2.84054	146.985	8.19247	1.9715	120.22
2.72051	137.459	8.28623	2.31087	150.104	5.409	1.56161	150.673	7.70513	1.88694	122.674	9.982	2.64398	133.593	12.4196	3.89314	159.578	11.052	3.00773	140.892	12.821	3.48305	141.329	8.8449	2.49183	151.843	4.057	1.13999	145.64	7.16556	1.7487	121.798	7.26	2.0099	139.366	8.621	2.28234	133.291	9.852	2.66197	139.613	9.852	2.66197	139.613	7.764	2.21815	149.203	7.75794	1.88674	122.107
1.74946	139.209	9.72526	2.74082	152.845	8.564	2.49857	153.172	10.9242	2.70349	125.378	6.352	1.70024	135.293	10.9255	3.46092	163.039	7.515	2.06674	142.958	6.631	1.82044	143.149	8.78177	2.50015	154.343	8.114	2.30405	147.944	11.7053	2.88674	124.685	8.621	2.41188	141.778	7.713	2.06351	135.354	10.3	2.81239	142.425	10.3	2.81239	142.425	8.678	2.50544	151.708	11.0002	2.70349	124.811
2.02053	141.229	7.33545	2.08901	154.934	5.409	1.59466	154.766	8.19	2.04813	127.426	7.26	1.96369	137.256	9.53229	3.05129	166.09	10.168	2.82572	145.784	7.073	1.96217	145.111	7.69029	2.2124	156.556	7.212	2.06942	150.014	8.19	2.041	126.726	5.445	1.53933	143.317	6.806	1.83997	137.194	10.3	2.84192	145.267	10.3	2.84192	145.267	7.308	2.13206	153.84	8.247	2.04813	126.859
2.67943	143.909	8.23481	2.36963	157.303	11.269	3.35698	158.123	8.19	2.06952	129.496	9.528	2.60405	139.86	7.30068	2.36136	168.451	7.073	1.98614	147.77	7.073	1.98266	147.094	9.02284	2.62286	159.178	9.015	2.61379	152.627	8.58059	2.16067	128.887	8.621	2.46265	145.779	9.528	2.60275	139.797	7.165	1.99757	147.265	7.165	1.99757	147.265	7.308	2.15432	155.995	8.247	2.06952	128.928
2.19156	146.1	9.98219	2.9023	160.206	7.663	2.30649	160.43	8.89038	2.26983	131.765	7.713	2.1299	141.99	7.049	2.30364	170.755	8.842	2.50868	150.279	8.842	2.50429	149.598	10.622	3.1198	162.298	9.466	2.77307	155.4	6.87006	1.74792	130.635	8.621	2.48824	148.268	8.167	2.25414	142.051	7.165	2.01833	149.283	7.165	2.01833	149.283	8.678	2.58476	158.579	8.95225	2.26983	131.198
2.34454	148.445	10.3287	3.03409	163.24	10.818	3.28976	163.719	8.43244	2.17517	133.941	8.167	2.27858	144.269	6.59579	2.17781	172.933	8.4	2.40791	152.687	8.4	2.4037	152.002	10.292	3.05411	165.352	7.212	2.1346	157.535	8.01491	2.06027	132.695	9.528	2.77844	151.046	8.167	2.27744	144.329	9.852	2.80392	152.087	9.852	2.80392	152.087	10.961	3.2985	161.878	8.49112	2.17517	133.373
3.6845	152.13	12.0886	3.58756	166.827	9.466	2.90822	166.628	11.9613	3.11716	137.058	12.704	3.58085	147.85	9.868	3.29174	176.225	8.842	2.56067	155.247	8.842	2.55619	154.558	10.6724	3.19958	168.552	8.564	2.56082	160.096	12.1229	3.14829	135.843	10.889	3.20797	154.254	11.797	3.32353	147.652	7.165	2.06016	154.147	7.165	2.06016	154.147	9.591	2.91591	164.794	12.0445	3.11716	136.49
3.05768	155.187	12.4615	3.73608	170.563	12.17	3.77721	170.405	10.7895	2.84055	139.898	10.436	2.97167	150.821	9.91836	3.34238	179.567	7.515	2.19863	157.446	9.284	2.71143	157.27	11.8524	3.58969	172.142	9.917	2.99573	163.092	11.2474	2.95082	138.794	10.436	3.10597	157.36	9.528	2.71175	150.364	9.404	2.7316	156.879	9.404	2.7316	156.879	10.961	3.36651	168.16	10.864	2.84041	139.331
2.82006	158.007	12.744	3.85965	174.423	6.761	2.11977	172.525	9.07894	2.41455	142.313	9.528	2.74073	153.562	11.0766	3.7707	183.338	12.378	3.65824	161.104	11.494	3.39104	160.661	11.3704	3.47876	175.62	9.917	3.02623	166.118	8.80956	2.33476	141.129	11.343	3.41027	160.77	10.889	3.13065	153.495	10.3	3.02232	159.901	10.3	3.02232	159.901	8.221	2.55066	170.711	9.14156	2.4144	141.745
2.57745	160.585	12.4229	3.8005	178.223	12.621	3.99713	176.522	10.6278	2.8551	145.168	8.621	2.50494	156.067	8.25757	2.8395	186.177	10.61	3.16747	164.272	9.726	2.89849	163.559	12.2717	3.79254	179.413	15.326	4.72417	170.842	10.5336	2.81993	143.949	9.528	2.8936	163.664	8.167	2.37183	155.867	12.539	3.71656	163.618	12.539	3.71656	163.618	13.245	4.15103	174.862	10.5526	2.8153	144.56
4.24742	164.832	10.6374	3.28705	181.511	10.818	3.46063	179.982	10.4527	2.83636	148.004	14.065	4.12794	160.195	7.51886	2.61153	188.789	7.958	2.39969	166.671	10.168	3.06074	166.62	10.6981	3.33951	182.752	9.015	2.80683	173.649	12.2845	3.32181	147.27	10.436	3.20129	166.865	14.519	4.25905	160.126	8.061	2.41335	166.031	8.061	2.41335	166.031	12.788	4.04819	178.91	10.2	2.74864	147.309
1.93744	166.77	9.725	3.03525	184.546	13.072	4.2236	184.206	10.6413	2.91647	150.921	6.352	1.88294	162.078	13.2419	4.64544	193.434	9.284	2.8276	169.499	7.958	2.41951	169.04	11.4715	3.61683	186.369	11.269	3.54379	177.193	9.25403	2.52744	149.798	8.621	2.67104	169.536	7.26	2.15102	162.277	14.778	4.46869	170.5	14.778	4.46869	170.5	7.764	2.48242	181.393	10.6476	2.89801	150.207
2.93515	169.705	14.568	4.59214	189.138	8.564	2.79465	187.001	9.77931	2.70696	153.628	9.528	2.85258	164.931	13.0237	4.61446	198.049	12.378	3.80754	173.307	13.263	4.07264	173.112	13.3115	4.23886	190.608	9.917	3.14973	180.342	10.2103	2.81643	152.614	9.528	2.9815	172.518	8.621	2.57974	164.856	12.539	3.82946	174.329	12.539	3.82946	174.329	14.615	4.71954	186.112	9.44044	2.59509	152.802
3.38771	173.092	9.33913	2.97311	192.111	10.818	3.56523	190.566	7.82634	2.18787	155.816	10.889	3.29241	168.223	11.1605	3.99355	202.042	7.958	2.47222	175.779	8.842	2.74204	175.854	10.8884	3.50166	194.11	12.621	4.04833	184.391	8.25734	2.30033	154.915	10.436	3.29804	175.816	11.797	3.56516	168.421	8.061	2.4863	176.816	8.061	2.4863	176.816	10.961	3.5747	189.687	7.86628	2.18383	154.986
4.41902	177.511	9.76326	3.13883	195.25	10.818	3.60044	194.166	9.64463	2.7228	158.538	14.065	4.29471	172.518	12.7551	4.60924	206.651	10.61	3.32864	179.107	8.842	2.76912	178.623	7.65213	2.48519	196.595	6.311	2.04432	186.435	10.8299	3.04678	157.961	13.158	4.19934	180.015	12.704	3.87718	172.299	8.509	2.6504	179.466	8.509	2.6504	179.466	9.591	3.1588	192.846	9.71163	2.72277	157.709
3.16702	180.678	13.3477	4.33339	199.583	11.72	3.93898	198.105	10.5874	3.01835	161.557	9.982	3.07793	175.596	13.1916	4.8138	211.465	13.263	4.20185	183.309	11.494	3.63505	182.258	10.4309	3.42097	200.016	12.621	4.1285	190.563	10.5336	2.99254	160.954	9.074	2.9244	182.94	9.074	2.79655	175.095	11.644	3.66254	183.128	11.644	3.66254	183.128	11.875	3.94947	196.795	10.6611	3.01835	160.727
2.03503	182.713	11.2279	3.68083	203.264	9.917	3.3656	201.471	12.2576	3.52865	165.085	6.352	1.97778	177.573	10.2712	3.78477	215.25	11.052	3.53562	186.845	11.494	3.6706	185.929	10.0121	3.3157	203.332	12.621	4.16887	194.732	11.5303	3.30773	164.262	9.528	3.10075	186.04	8.621	2.68292	177.778	9.404	2.98689	186.115	9.404	2.98689	186.115	10.048	3.37452	200.17	12.3429	3.52865	164.256
4.10967	186.823	9.956	3.29563	206.56	8.114	2.78051	204.251	11.9074	3.4612	168.547	12.704	3.99406	181.567	11.0436	4.10899	219.359	11.494	3.71281	190.558	10.61	3.42127	189.35	10.2029	3.4118	206.743	7.663	2.55582	197.288	11.5572	3.34773	167.609	11.797	3.87653	189.917	12.25	3.84939	181.628	12.539	4.02139	190.137	12.539	4.02139	190.137	8.678	2.94278	203.112	11.9902	3.4612	167.717
4.14947	190.973	9.7249	3.25031	209.81	8.114	2.80744	207.059	11.8535	3.47892	172.026	12.704	4.03274	185.6	13.0237	4.89266	224.252	12.821	4.18157	194.739	11.936	3.88612	193.236	12.4493	4.20329	210.947	7.212	2.42869	199.717	10.9915	3.2147	170.824	11.797	3.91407	193.831	12.704	4.03072	185.658	12.091	3.91527	194.052	12.091	3.91527	194.052	7.764	2.65834	205.771	11.936	3.47891	171.196
2.99238	193.965	10.791	3.64139	213.451	9.015	3.14925	210.208	11.0993	3.28895	175.314	9.074	2.9082	188.508	10.338	3.92114	228.173	9.726	3.20271	197.942	11.052	3.63299	196.869	12.5504	4.27827	215.225	9.015	3.06513	202.782	10.0756	2.97524	173.799	8.167	2.73581	196.567	7.713	2.47077	188.129	10.748	3.51393	197.566	10.748	3.51393	197.566	11.418	3.94712	209.718	11.1765	3.28895	174.485
2.87027	196.835	12.1272	4.13153	217.583	17.129	6.04114	216.249	9.18669	2.74833	178.063	8.621	2.78952	191.298	9.3985	3.59899	231.772	12.378	4.1151	202.057	12.378	4.1079	200.977	11.053	3.80398	219.029	11.72	4.02306	206.805	9.99481	2.97969	176.779	8.621	2.91559	199.482	9.074	2.93463	191.064	10.748	3.54763	201.114	10.748	3.54763	201.114	9.135	3.1882	212.906	9.25062	2.74832	177.233
4.11744	200.953	14.5041	4.98846	222.571	8.114	2.889	219.138	9.67156	2.921	180.984	12.25	4.00161	195.3	7.95543	3.07547	234.847	10.168	3.41265	205.47	11.494	3.85094	204.828	13.0584	4.53703	223.566	13.973	4.84223	211.647	11.409	3.43377	180.213	14.065	4.80214	204.284	13.612	4.44429	195.508	10.3	3.43221	204.546	10.3	3.43221	204.546	10.505	3.70134	216.607	9.73887	2.921	180.154
4.00285	204.956	15.3516	5.33014	227.902	8.114	2.91645	222.055	10.6144	3.23621	184.22	11.797	3.89024	199.19	10.7413	4.19191	239.039	7.958	2.69629	208.166	8.842	2.99056	207.819	15.5202	5.4436	229.01	9.015	3.15376	214.801	9.42912	2.86484	183.078	10.889	3.7531	208.038	10.889	3.58902	199.097	12.091	4.0673	208.613	12.091	4.0673	208.613	9.135	3.24921	219.857	10.634	3.21978	183.374
4.19586	209.151	10.5728	3.70562	231.607	9.466	3.43458	225.489	12.3788	3.80985	188.03	12.25	4.07783	203.268	11.4459	4.50911	243.548	12.378	4.23351	212.4	9.726	3.32066	211.139	12.2842	4.34935	233.359	11.269	3.97956	218.781	12.0017	3.68093	186.759	10.436	3.63098	211.669	10.889	3.62295	202.72	12.539	4.25789	212.871	12.539	4.25789	212.871	11.418	4.09965	223.956	12.0445	3.68134	187.055
3.45121	212.603	12.5001	4.42234	236.029	10.818	3.96208	229.451	8.86344	2.7536	190.783	9.982	3.35412	206.622	11.8487	4.71175	248.26	11.052	3.81557	216.215	11.494	3.96123	215.101	11.7887	4.21319	237.572	7.663	2.7316	221.512	10.0487	3.11096	189.87	12.704	4.46168	216.13	10.889	3.65705	206.377	12.091	4.1444	217.015	12.091	4.1444	217.015	8.678	3.14518	227.102	8.898	2.74523	189.801
2.85014	215.453	12.7823	4.56454	240.594	8.114	2.99958	232.451	12.2576	3.84372	194.627	8.167	2.76996	209.392	10.4555	4.19667	252.457	13.705	4.77581	220.991	15.473	5.38248	220.483	12.9182	4.66012	242.232	10.818	3.89237	225.405	11.7323	3.6662	193.536	9.074	3.21667	219.347	8.167	2.76857	209.146	12.987	4.49322	221.509	12.987	4.49322	221.509	8.221	3.00746	230.109	12.3429	3.84372	193.644
3.19619	218.649	10.277	3.70412	244.298	7.212	2.69099	235.142	10.345	3.27423	197.901	9.074	3.10627	212.498	13.0909	5.30346	257.76	7.958	2.799	223.79	8.4	2.94929	223.432	9.75887	3.55324	245.786	6.311	2.2919	227.696	10.1295	3.19487	196.731	8.167	2.92214	222.269	9.528	3.26005	212.406	11.644	4.06614	225.575	11.644	4.06614	225.575	7.308	2.69838	232.807	10.0915	3.17191	196.816
3.54865	222.198	9.16	3.33217	247.63	11.72	4.41362	239.556	10.8972	3.48101	201.382	9.982	3.44882	215.947	11.3955	4.65947	262.42	14.147	5.02198	228.812	15.031	5.32646	228.759	8.655	3.18056	248.966	11.269	4.13043	231.827	10.3315	3.28883	200.019	7.713	2.78531	225.054	9.074	3.13353	215.539	9.852	3.47229	229.047	9.852	3.47229	229.047	10.048	3.74453	236.552	10.8239	3.43369	200.25
2.76734	224.965	12.1405	4.45718	252.087	6.761	2.56964	242.125	9.21363	2.97039	204.353	7.713	2.68949	218.636	11.0766	4.5709	266.99	11.494	4.11789	232.93	9.726	3.47839	232.237	12.3352	4.57485	253.541	8.114	3.0015	234.828	11.0184	3.53989	203.559	10.889	3.96855	229.023	9.074	3.16248	218.702	12.987	4.61949	233.667	12.987	4.61949	233.667	7.764	2.92009	239.472	9.27719	2.97021	203.22
3.44998	228.415	12.346	4.57432	256.662	9.015	3.45782	245.583	8.13612	2.64714	207	9.528	3.35292	221.989	8.19025	3.4109	270.401	12.378	4.47538	237.405	10.168	3.6699	235.907	13.2736	4.96814	258.509	9.466	3.53383	238.362	10.8029	3.50257	207.062	8.621	3.17085	232.194	8.167	2.87254	221.574	8.061	2.89367	236.56	8.061	2.89367	236.56	12.332	4.68079	244.153	8.19222	2.64696	205.867
3.64745	232.062	13.6307	5.09654	261.758	11.269	4.36193	249.945	8.56713	2.81288	209.813	9.982	3.54484	225.534	10.741	4.51413	274.915	8.4	3.06489	240.47	8.4	3.05954	238.967	11.1548	4.21334	262.722	11.72	4.41533	242.778	8.40513	2.75009	209.812	9.528	3.53653	235.73	11.797	4.18729	225.761	8.061	2.92016	239.48	8.061	2.92016	239.48	11.418	4.37354	248.526	8.62638	2.81276	208.68
4.34993	236.412	11.5752	4.36742	266.126	9.466	3.69743	253.642	9.09241	3.01255	212.825	11.797	4.22756	229.762	11.278	4.783	279.698	7.515	2.76697	243.237	7.958	2.92496	241.892	10.0381	3.82608	266.548	9.917	3.77012	246.548	7.35422	2.42817	212.24	9.074	3.39871	239.129	10.889	3.90021	229.662	11.196	4.09279	243.573	11.196	4.09279	243.573	10.048	3.88385	252.41	9.15497	3.01231	211.692
3.20767	239.62	10.4827	3.99109	270.117	13.973	5.50737	259.15	12.5808	4.20615	217.032	8.621	3.11743	232.879	12.5873	5.38669	285.085	10.168	3.77774	247.015	10.168	3.77114	245.663	11.4337	4.39755	270.946	10.818	4.14996	250.698	12.3653	4.11972	216.36	11.343	4.28711	243.416	9.528	3.44368	233.105	9.852	3.63415	247.207	9.852	3.63415	247.207	11.875	4.63167	257.042	12.587	4.17914	215.871
4.93998	244.56	13.0391	5.00922	275.126	13.072	5.19876	264.348	12.8098	4.32138	221.353	13.158	4.80101	237.68	9.5155	4.10889	289.194	10.168	3.81185	250.827	11.936	4.46683	250.13	12.9182	5.01338	275.959	17.579	6.80447	257.502	10.1968	3.42794	219.788	12.25	4.67171	248.088	11.797	4.30226	237.408	12.091	4.50033	251.708	12.091	4.50033	251.708	11.875	4.67349	261.715	12.5056	4.18961	220.061
6.01551	250.575	13.4249	5.20379	280.33	9.917	3.97947	268.328	11.638	3.96137	225.314	15.88	5.84628	243.526	11.748	5.11851	294.313	11.052	4.1805	255.007	10.168	3.83939	253.969	13.5911	5.32191	281.281	6.761	2.64057	260.143	12.931	4.38617	224.174	17.695	6.8089	254.897	16.788	6.17747	243.585	8.509	3.19556	254.903	8.509	3.19556	254.903	14.158	5.62206	267.337	11.719	3.96136	224.022
2.77477	253.35	12.9237	5.05435	285.384	11.72	4.74505	273.073	10.8568	3.72853	229.043	7.26	2.69671	246.223	10.7912	4.74372	299.056	11.936	4.55528	259.562	13.263	5.05287	259.022	13.769	5.43983	286.721	10.818	4.26287	264.406	12.931	4.42542	228.599	8.621	3.34698	258.244	6.806	2.52681	246.112	10.3	3.90278	258.806	10.3	3.90278	258.806	8.221	3.29373	270.631	10.9324	3.72853	227.751
4.72366	258.074	11.8701	4.68365	290.068	11.269	4.6031	277.676	10.776	3.73375	232.777	12.25	4.59078	250.814	10.3044	4.57009	303.626	9.726	3.74492	263.307	12.821	4.92799	263.95	12.7789	5.09364	291.815	9.466	3.76334	268.169	12.2306	4.22302	232.822	12.25	4.79826	263.042	13.612	5.09864	251.21	14.33	5.47817	264.284	14.33	5.47817	264.284	13.702	5.53858	276.17	10.851	3.73375	231.485
4.2361	262.31	9.558	3.80479	293.873	10.367	4.27222	281.948	15.1129	5.28289	238.059	10.889	4.11693	254.931	9.91836	4.43788	308.064	15.473	6.01059	269.318	10.61	4.11432	268.064	11.408	4.58753	296.402	11.72	4.70078	272.87	11.1397	3.88044	236.703	9.982	3.94457	266.987	9.528	3.60055	254.811	9.404	3.62691	267.911	9.404	3.62691	267.911	8.678	3.53891	279.709	14.9062	5.1746	236.659
4.62985	266.94	10.483	4.20985	298.083	11.269	4.68493	286.633	14.3856	5.07305	243.132	11.797	4.49961	259.43	10.0696	4.54532	312.61	8.4	3.29185	272.61	9.726	3.80483	271.869	12.0935	4.90611	301.308	10.818	4.37731	277.247	12.931	4.54422	241.247	11.343	4.52197	271.508	10.889	4.1512	258.962	12.987	5.05302	272.964	12.987	5.05302	272.964	8.678	3.57016	283.279	14.323	5.01605	241.675
4.67056	271.61	13.1037	5.30857	303.391	10.818	4.53697	291.17	9.038	3.21524	246.348	11.797	4.53916	263.97	9.29811	4.23398	316.844	12.378	4.89342	277.503	14.147	5.58298	277.452	13.8577	5.67128	306.98	12.17	4.96766	282.215	11.0184	3.90614	245.153	10.436	4.19697	275.705	12.704	4.8857	263.848	10.748	4.21862	277.183	10.748	4.21862	277.183	12.332	5.11802	288.397	9.10091	3.21524	244.89
3.98657	275.597	13.8873	5.67527	309.066	12.621	5.33947	296.51	7.86619	2.82287	249.171	9.982	3.87442	267.844	12.1511	5.58154	322.425	6.631	2.64439	280.148	9.284	3.69591	281.148	13.8447	5.71555	312.695	12.17	5.01114	287.226	9.6985	3.46831	248.622	7.26	2.94525	278.651	9.982	3.87248	267.72	8.509	3.36904	280.552	8.509	3.36904	280.552	8.678	3.63306	292.03	7.73106	2.7552	247.646
4.02131	279.618	11.472	4.72905	313.795	9.015	3.84714	300.357	10.9242	3.95442	253.125	9.982	3.90818	271.752	9.04625	4.19156	326.617	14.589	5.86868	286.016	15.915	6.39089	287.539	11.9285	4.96737	317.663	9.015	3.74438	290.97	11.0454	3.98439	252.606	12.25	5.01292	283.664	9.528	3.72856	271.449	13.435	5.36579	285.918	13.435	5.36579	285.918	5.937	2.5072	294.537	10.7154	3.85203	251.498
3.68723	283.306	10.9457	4.55125	318.347	11.269	4.85076	305.208	11.4225	4.17069	257.296	9.074	3.58351	275.336	10.9423	5.11408	331.731	10.168	4.12574	290.142	7.515	3.04394	290.583	9.61868	4.04026	321.703	10.818	4.53225	295.502	10.4527	3.80333	256.409	9.528	3.93286	287.596	8.621	3.4029	274.852	8.509	3.42789	289.345	8.509	3.42789	289.345	13.245	5.6419	300.179	11.502	4.17069	255.668
4.27732	287.583	16.5333	6.93401	325.281	9.466	4.10986	309.317	11.7323	4.32081	261.616	10.436	4.15699	279.493	11.5801	5.45895	337.19	12.378	5.06586	295.208	11.052	4.51527	295.098	14.7713	6.25819	327.961	8.564	3.61892	299.121	11.3956	4.1822	260.591	9.528	3.96683	291.563	10.889	4.33526	279.187	9.852	4.00321	293.349	9.852	4.00321	293.349	10.505	4.51342	304.692	11.7461	4.296	259.964
4.87674	292.46	13.4888	5.70583	330.986	10.367	4.53976	313.857	10.1026	3.75261	265.369	11.797	4.73954	284.232	12.0501	5.72938	342.919	10.168	4.19718	299.405	11.052	4.55411	299.652	14.2382	6.0842	334.045	12.621	5.37918	304.5	8.02837	2.97178	263.563	14.973	6.2874	297.851	11.797	4.73717	283.924	8.509	3.48725	296.836	8.509	3.48725	296.836	13.245	5.7396	310.432	9.73887	3.59252	263.557
3.78321	296.243	15.4803	6.60432	337.591	13.072	5.77333	319.631	12.8367	4.80906	270.178	9.074	3.67678	287.909	11.3787	5.45648	348.376	14.147	5.88967	305.295	13.263	5.51199	305.164	14.4916	6.24554	340.291	10.367	4.45635	308.957	11.9343	4.45544	268.019	7.26	3.0747	300.925	9.074	3.67494	287.599	13.883	5.73841	302.574	13.883	5.73841	302.574	9.135	3.99247	314.424	12.4921	4.64759	268.204
3.81548	300.058	12.5383	5.39478	342.986	13.973	6.22389	325.854	9.15975	3.46081	273.639	9.074	3.70814	291.617	12.8223	6.20116	354.577	9.284	3.89807	309.193	9.726	4.07652	309.241	12.1186	5.26738	345.558	12.621	5.47152	314.428	10.1834	3.83418	271.853	9.982	4.26356	305.189	9.982	4.07715	291.676	11.196	4.66723	307.241	11.196	4.66723	307.241	13.245	5.83813	320.263	9.16925	3.44046	271.645
5.3872	305.445	12.1146	5.25676	348.242	10.818	4.8595	330.714	9.29444	3.54153	277.181	12.704	5.23565	296.853	14.8534	7.24444	361.821	16.357	6.92614	316.119	13.705	5.79304	315.034	11.9665	5.24544	350.804	9.466	4.1386	318.567	10.2507	3.89232	275.745	12.704	5.47227	310.661	12.25	5.04601	296.722	9.404	3.9535	311.195	9.404	3.9535	311.195	12.332	5.48186	325.744	9.35913	3.54152	275.186
5.43276	310.878	12.8595	5.62719	353.87	8.564	3.87953	334.593	9.18669	3.53007	280.711	12.704	5.27992	302.133	12.688	6.24066	368.062	9.284	3.96442	320.083	10.61	4.52273	319.556	12.195	5.3908	356.194	11.72	5.1674	323.734	10.6413	4.0748	279.82	11.797	5.12455	315.786	13.158	5.46587	302.188	14.33	6.07537	317.27	14.33	6.07537	317.27	12.332	5.52822	331.273	8.95225	3.41621	278.603
5.08737	315.966	11.2921	4.98289	358.852	11.269	5.14789	339.741	10.0756	3.90426	284.615	11.797	4.94425	307.077	11.0262	5.46897	373.531	16.357	7.04353	327.127	13.705	5.89123	325.448	11.0529	4.92707	361.122	9.466	4.20875	327.943	9.75237	3.76585	283.586	10.436	4.57152	320.357	12.704	5.32172	307.51	14.33	6.12653	323.397	14.33	6.12653	323.397	8.678	3.92295	335.196	9.96944	3.83641	282.439
6.31372	322.279	8.92839	3.9729	362.825	12.621	5.81386	345.555	10.1295	3.95805	288.573	14.519	6.1361	313.213	11.0766	5.54002	379.071	12.378	5.37482	332.502	13.263	5.74904	331.197	10.0252	4.50642	365.628	10.818	4.8502	332.793	8.8365	3.4408	287.027	13.158	5.81223	326.17	12.704	5.36634	312.876	11.196	4.82678	328.224	11.196	4.82678	328.224	13.702	6.24603	341.442	10.2	3.95805	286.397
5.37151	327.651	8.50468	3.81596	366.641	8.114	3.76892	349.324	9.83319	3.87435	292.447	12.25	5.2204	318.433	10.9926	5.54396	384.615	10.61	4.64558	337.147	9.284	4.05789	335.255	9.47958	4.29676	369.925	10.818	4.89071	337.684	9.67156	3.79741	290.824	13.612	6.06298	332.233	12.25	5.21778	318.094	8.957	3.89376	332.117	8.957	3.89376	332.117	9.591	4.40855	345.85	9.72531	3.80536	290.202
3.20991	330.861	9.31406	4.21388	370.855	8.114	3.80027	353.124	9.40219	3.73534	296.183	7.26	3.11961	321.553	10.5059	5.34252	389.957	9.284	4.0988	341.246	10.61	4.67603	339.931	9.65729	4.41371	374.338	8.114	3.69876	341.383	9.86013	3.90365	294.728	6.806	3.0567	335.289	7.713	3.31261	321.407	11.644	5.10394	337.221	11.644	5.10394	337.221	10.505	4.86883	350.719	9.16894	3.6175	293.82
3.84323	334.704	9.68639	4.41862	375.274	9.917	4.68318	357.808	7.79941	3.12424	299.307	8.621	3.73511	325.288	9.70014	4.97364	394.931	10.168	4.52625	345.772	10.61	4.71475	344.645	10.4949	4.83625	379.175	11.269	5.17951	346.562	7.93409	3.16714	297.895	10.436	4.72582	340.015	9.528	4.12601	325.533	8.509	3.76065	340.982	8.509	3.76065	340.982	6.394	2.98802	353.707	7.85291	3.12393	296.944
5.71013	340.414	10.9839	5.05181	380.326	6.761	3.21913	361.027	9.53687	3.85173	303.159	12.704	5.5495	330.838	12.0837	6.24689	401.178	8.842	3.96845	349.741	11.052	4.95167	349.597	10.228	4.75213	383.927	10.367	4.80422	351.367	11.5841	4.6623	302.557	10.436	4.76479	344.78	10.436	4.55648	330.089	12.987	5.7871	346.769	12.987	5.7871	346.769	6.394	3.01266	356.72	9.60325	3.85173	300.796
2.67278	343.087	13.014	6.03471	386.36	11.269	5.40961	366.436	9.96788	4.05887	307.217	5.898	2.59759	333.435	8.57625	4.47006	405.648	13.263	6.00157	355.742	11.494	5.192	354.789	10.5326	4.93387	388.861	9.015	4.212	355.579	11.0858	4.49837	307.056	6.352	2.92397	347.704	7.26	3.19584	333.285	12.091	5.43209	352.201	12.091	5.43209	352.201	11.875	5.6411	362.361	10.0373	4.05887	304.854
3.93871	347.026	9.31406	4.35433	390.715	9.015	4.36299	370.799	11.5303	4.73347	311.951	8.621	3.82791	337.263	8.52614	4.48029	410.128	11.052	5.04199	360.784	11.936	5.43576	360.225	11.7005	5.52574	394.386	7.212	3.39716	358.976	7.57044	3.09705	310.153	9.528	4.42183	352.126	9.074	4.02703	337.312	11.196	5.07114	357.272	11.196	5.07114	357.272	7.764	3.71838	366.079	11.6105	4.73347	309.588
3.76169	350.787	10.4311	4.91627	395.631	8.114	3.95892	374.758	9.81972	4.06409	316.015	8.167	3.65586	340.919	7.77079	4.11664	414.245	8.4	3.86335	364.648	10.61	4.87125	365.096	10.9642	5.22023	399.607	7.663	3.63901	362.615	12.0555	4.97207	315.125	9.074	4.24544	356.371	7.713	3.4509	340.763	11.196	5.11245	362.385	11.196	5.11245	362.385	10.048	4.85145	370.931	9.88806	4.06409	313.652
3.79221	354.579	11.549	5.48732	401.118	13.072	6.42975	381.188	8.19	3.4171	319.432	8.167	3.68552	344.605	6.71329	3.58527	417.83	15.031	6.96919	371.617	15.031	6.957	372.053	10.228	4.90921	404.516	11.72	5.61076	368.225	9.6985	4.03241	319.157	8.621	4.06623	360.437	9.074	4.09277	344.856	14.33	6.59663	368.981	14.33	6.59663	368.981	11.875	5.78009	376.711	8.24625	3.41679	317.069
3.61034	358.19	10.0588	4.81788	405.936	6.761	3.35242	384.54	9.73891	4.09618	323.528	7.713	3.50877	348.113	12.0335	6.47848	424.309	6.631	3.09934	374.716	5.747	2.68146	374.734	8.3879	4.05854	408.574	8.564	4.133	372.358	8.05531	3.37628	322.533	7.26	3.45196	363.889	7.26	3.30104	348.157	8.509	3.94866	372.93	8.509	3.94866	372.93	9.135	4.48234	381.193	9.80634	4.09604	321.165
5.35222	363.542	13.4251	6.48199	412.418	9.466	4.73146	389.272	9.32138	3.95212	327.48	11.343	5.20165	353.315	8.32464	4.51782	428.826	7.958	3.74951	378.466	8.842	4.15874	378.893	13.0583	6.36919	414.944	8.564	4.16627	376.525	8.48631	3.58555	326.119	10.889	5.21913	369.108	10.436	4.78332	352.94	5.374	2.51391	375.444	5.374	2.51391	375.444	8.678	4.29237	385.485	9.38625	3.95212	325.117
3.45311	366.995	12.3325	6.00223	418.42	4.508	2.27133	391.543	8.39203	3.58662	331.067	7.26	3.35596	356.671	9.80089	5.36163	434.188	6.189	2.9394	381.405	5.305	2.51515	381.408	11.865	5.83353	420.777	7.212	3.53666	380.061	8.44591	3.59709	329.716	6.806	3.28829	372.397	7.26	3.35428	356.294	5.822	2.74531	378.189	5.822	2.74531	378.189	8.221	4.09892	389.584	8.45044	3.58662	328.704
4.78569	371.781	11.3564	5.57128	423.992	11.269	5.72315	397.266	9.914	4.27091	335.338	9.982	4.65106	361.322	10.808	5.95978	440.148	7.073	3.38607	384.791	7.073	3.38015	384.789	9.65703	4.78589	425.563	9.466	4.67905	384.74	9.21362	3.95539	333.671	11.343	5.52407	377.921	9.528	4.4373	360.732	8.957	4.25732	382.447	8.957	4.25732	382.447	5.937	2.98377	392.568	9.983	4.27091	332.975
6.13914	377.92	13.0396	6.44791	430.44	9.466	4.84569	402.112	11.4629	4.97744	340.315	12.704	5.96643	367.288	11.6473	6.47367	446.621	13.263	6.39991	391.191	10.61	5.11078	389.899	12.2461	6.11725	431.68	8.564	4.26686	389.007	11.2743	4.87854	338.55	11.797	5.79086	383.712	13.158	6.17656	366.908	11.196	5.36384	387.81	11.196	5.36384	387.81	9.591	4.85851	397.427	11.5427	4.97744	337.952
5.30373	383.224	11.7417	5.85211	436.292	11.72	6.04705	408.159	10.2372	4.48045	344.796	10.889	5.15453	372.443	#VALUE!	#VALUE!	#VALUE!	7.515	3.655	394.846	8.842	4.29288	394.192	11.1164	5.5969	437.277	7.663	3.84819	392.855	10.7491	4.68808	343.238	7.713	3.81611	387.528	11.343	5.36675	372.275	8.061	3.8925	391.703	8.061	3.8925	391.703	8.221	4.19749	401.624	10.2271	4.44508	342.397
5.79132	389.015	13.1935	6.62757	442.919	11.72	6.09476	414.254	11.5976	5.11586	349.912	11.797	5.6284	378.071	#VALUE!	#VALUE!	#VALUE!	8.4	4.11766	398.964	8.842	4.32675	398.519	13.9718	7.09005	444.367	10.818	5.47543	398.331	11.9747	5.26384	348.502	11.797	5.88278	393.411	11.343	5.40909	377.684	6.717	3.2691	394.972	6.717	3.2691	394.972	11.418	5.87582	407.5	11.2443	4.92574	347.323
4.93882	393.954	15.9172	8.05857	450.978	6.761	3.54356	417.797	11.207	4.98241	354.894	9.982	4.79988	382.871	#VALUE!	#VALUE!	#VALUE!	9.284	4.58676	403.55	7.958	3.92478	402.444	18.8449	9.63812	454.005	9.015	4.59871	402.93	6.897	3.05561	351.557	10.436	5.24499	398.655	9.528	4.57928	382.263	12.539	6.15057	401.123	12.539	6.15057	401.123	9.591	4.97441	412.474	10.851	4.7908	352.114
4.97748	398.931	13.489	6.88267	457.86	13.072	6.90489	424.702	9.25403	4.14637	359.04	9.982	4.83746	387.709	#VALUE!	#VALUE!	#VALUE!	13.705	6.82395	410.374	13.263	6.59233	409.036	17.0935	8.81082	462.816	9.015	4.63471	407.564	10.4123	4.64913	356.207	9.074	4.59616	403.252	9.982	4.83503	387.098	17.017	8.41243	409.535	17.017	8.41243	409.535	10.961	5.72947	418.204	9.27775	4.12826	356.242
3.6484	402.58	9.27519	4.76952	462.63	9.466	5.03911	429.741	7.65125	3.45495	362.495	7.26	3.54576	391.254	#VALUE!	#VALUE!	#VALUE!	9.726	4.8805	415.255	11.052	5.53619	414.572	11.7255	6.09101	468.907	10.818	5.60502	413.169	8.32469	3.74597	359.953	7.713	3.93725	407.189	8.167	3.98674	391.085	9.404	4.68516	414.22	9.404	4.68516	414.22	10.505	5.53392	423.738	7.70369	3.45459	359.696
3.44681	406.027	9.91735	5.13934	467.769	5.409	2.90178	432.643	7.328	3.33469	365.83	6.806	3.34985	394.604	#VALUE!	#VALUE!	#VALUE!	9.284	4.69489	419.95	9.284	4.68668	419.259	9.89797	5.18159	474.089	7.212	3.7657	416.935	8.68834	3.93998	363.893	8.167	4.20139	411.39	5.445	2.67863	393.764	8.061	4.04726	418.267	8.061	4.04726	418.267	6.394	3.39445	427.132	7.378	3.33424	363.031
5.55726	411.584	13.1037	6.8431	474.612	9.015	4.87372	437.517	8.67488	3.97814	369.808	10.889	5.40092	400.005	#VALUE!	#VALUE!	#VALUE!	9.726	4.95646	424.906	9.726	4.9478	424.207	11.8144	6.23267	480.321	5.86	3.08344	420.018	7.9745	3.64424	367.537	11.797	6.11574	417.506	11.343	5.62329	399.387	12.539	6.34427	424.612	12.539	6.34427	424.612	6.394	3.42072	430.553	8.46363	3.85444	366.885
4.66666	416.25	14.2085	7.47722	482.09	11.72	6.38494	443.902	9.25403	4.27644	374.085	9.074	4.53537	404.541	#VALUE!	#VALUE!	#VALUE!	13.705	7.03803	431.944	11.936	6.11886	430.326	13.7302	7.29918	487.621	12.17	6.45301	426.472	8.47284	3.90182	371.439	9.528	4.97752	422.484	10.436	5.21352	404.601	12.987	6.62159	431.233	12.987	6.62159	431.233	11.875	6.40195	436.955	9.115	4.18308	371.068
3.7624	420.013	13.0005	6.89405	488.984	#VALUE!	#VALUE!	#VALUE!	8.86344	4.12739	378.212	7.26	3.65656	408.197	#VALUE!	#VALUE!	#VALUE!	9.726	5.03301	436.977	9.284	4.79588	435.121	9.441	5.05753	492.678	4.508	2.40867	428.88	9.67156	4.48804	375.927	6.806	3.58282	426.066	7.713	3.88277	408.483	7.613	3.91139	435.145	7.613	3.91139	435.145	4.567	2.48103	439.436	8.92512	4.12739	375.196
7.58183	427.595	8.2091	4.38651	493.37	#VALUE!	#VALUE!	#VALUE!	9.06547	4.25375	382.466	14.519	7.36854	415.566	#VALUE!	#VALUE!	#VALUE!	12.378	6.45435	443.432	11.494	5.98293	441.104	9.59329	5.17841	497.857	#VALUE!	#VALUE!	#VALUE!	10.3585	4.84356	380.77	13.158	6.97962	433.046	12.704	6.44418	414.928	12.987	6.72346	441.868	12.987	6.72346	441.868	#VALUE!	#VALUE!	#VALUE!	9.12856	4.25375	379.449
5.96845	433.563	15.2879	8.23129	501.601	#VALUE!	#VALUE!	#VALUE!	10.8837	5.14585	387.612	11.343	5.80055	421.366	#VALUE!	#VALUE!	#VALUE!	9.284	4.87791	448.31	10.168	5.33303	446.437	14.0097	7.61999	505.476	#VALUE!	#VALUE!	#VALUE!	11.5303	5.43255	386.203	10.889	5.82004	438.866	11.343	5.79764	420.725	9.404	4.90561	446.774	9.404	4.90561	446.774	#VALUE!	#VALUE!	#VALUE!	10.9595	5.14585	384.595
3.60836	437.172	14.0932	7.64561	509.247	#VALUE!	#VALUE!	#VALUE!	13.6583	6.50668	394.118	6.806	3.50685	424.873	#VALUE!	#VALUE!	#VALUE!	9.284	4.91493	453.225	8.842	4.67276	451.11	13.807	7.56676	513.043	#VALUE!	#VALUE!	#VALUE!	12.2306	5.80627	392.009	9.074	4.88676	443.753	8.167	4.20601	424.931	11.196	5.88474	452.659	11.196	5.88474	452.659	#VALUE!	#VALUE!	#VALUE!	13.7534	6.50668	391.102
0	437.172	0	0	509.247	0	0	#VALUE!	0	0	394.118	0	0	424.873	0	0	#VALUE!	0	0	453.225	0	0	451.11	0	0	513.043	0	0	#VALUE!	0	0	392.009	0	0	443.753	0	0	424.931	0	0	452.659	0	0	452.659	0	0	#VALUE!	0	0	391.102
0	437.172	0	0	509.247	0	0	#VALUE!	0	0	394.118	0	0	424.873	0	0	#VALUE!	0	0	453.225	0	0	451.11	0	0	513.043	0	0	#VALUE!	0	0	392.009	0	0	443.753	0	0	424.931	0	0	452.659	0	0	452.659	0	0	#VALUE!	0	0	391.102
0	437.172	0	0	509.247	0	0	#VALUE!	0	0	394.118	0	0	424.873	0	0	#VALUE!	0	0	453.225	0	0	451.11	0	0	513.043	0	0	#VALUE!	0	0	392.009	0	0	443.753	0	0	424.931	0	0	452.659	0	0	452.659	0	0	#VALUE!	0	0	391.102
0	437.172	0	0	509.247	0	0	#VALUE!	0	0	394.118	0	0	424.873	0	0	#VALUE!	0	0	453.225	0	0	451.11	0	0	513.043	0	0	#VALUE!	0	0	392.009	0	0	443.753	0	0	424.931	0	0	452.659	0	0	452.659	0	0	#VALUE!	0	0	391.102
0	437.172	0	0	509.247	0	0	#VALUE!	0	0	394.118	0	0	424.873	0	0	#VALUE!	0	0	453.225	0	0	451.11	0	0	513.043	0	0	#VALUE!	0	0	392.009	0	0	443.753	0	0	424.931	0	0	452.659	0	0	452.659	0	0	#VALUE!	0	0	391.102
0	437.172	0	0	509.247	0	0	#VALUE!	0	0	394.118	0	0	424.873	0	0	#VALUE!	0	0	453.225	0	0	451.11	0	0	513.043	0	0	#VALUE!	0	0	392.009	0	0	443.753	0	0	424.931	0	0	452.659	0	0	452.659	0	0	#VALUE!	0	0	391.102
0	437.172	0	0	509.247	0	0	#VALUE!	0	0	394.118	0	0	424.873	0	0	#VALUE!	0	0	453.225	0	0	451.11	0	0	513.043	0	0	#VALUE!	0	0	392.009	0	0	443.753	0	0	424.931	0	0	452.659	0	0	452.659	0	0	#VALUE!	0	0	391.102
0	437.172	0	0	509.247	0	0	#VALUE!	0	0	394.118	0	0	424.873	0	0	#VALUE!	0	0	453.225	0	0	451.11	0	0	513.043	0	0	#VALUE!	0	0	392.009	0	0	443.753	0	0	424.931	0	0	452.659	0	0	452.659	0	0	#VALUE!	0	0	391.102
0	437.172	0	0	509.247	0	0	#VALUE!	0	0	394.118	0	0	424.873	0	0	#VALUE!	0	0	453.225	0	0	451.11	0	0	513.043	0	0	#VALUE!	0	0	392.009	0	0	443.753	0	0	424.931	0	0	452.659	0	0	452.659	0	0	#VALUE!	0	0	391.102
0	437.172	0	0	509.247	0	0	#VALUE!	0	0	394.118	0	0	424.873	0	0	#VALUE!	0	0	453.225	0	0	451.11	0	0	513.043	0	0	#VALUE!	0	0	392.009	0	0	443.753	0	0	424.931	0	0	452.659	0	0	452.659	0	0	#VALUE!	0	0	391.102
0	437.172	0	0	509.247	0	0	#VALUE!	0	0	394.118	0	0	424.873	0	0	#VALUE!	0	0	453.225	0	0	451.11	0	0	513.043	0	0	#VALUE!	0	0	392.009	0	0	443.753	0	0	424.931	0	0	452.659	0	0	452.659	0	0	#VALUE!	0	0	391.102
0	437.172	0	0	509.247	0	0	#VALUE!	0	0	394.118	0	0	424.873	0	0	#VALUE!	0	0	453.225	0	0	451.11	0	0	513.043	0	0	#VALUE!	0	0	392.009	0	0	443.753	0	0	424.931	0	0	452.659	0	0	452.659	0	0	#VALUE!	0	0	391.102
0	437.172	0	0	509.247	0	0	#VALUE!	0	0	394.118	0	0	424.873	0	0	#VALUE!	0	0	453.225	0	0	451.11	0	0	513.043	0	0	#VALUE!	0	0	392.009	0	0	443.753	0	0	424.931	0	0	452.659	0	0	452.659	0	0	#VALUE!	0	0	391.102
0	437.172	0	0	509.247	0	0	#VALUE!	0	0	394.118	0	0	424.873	0	0	#VALUE!	0	0	453.225	0	0	451.11	0	0	513.043	0	0	#VALUE!	0	0	392.009	0	0	443.753	0	0	424.931	0	0	452.659	0	0	452.659	0	0	#VALUE!	0	0	391.102
0	437.172	0	0	509.247	0	0	#VALUE!	0	0	394.118	0	0	424.873	0	0	#VALUE!	0	0	453.225	0	0	451.11	0	0	513.043	0	0	#VALUE!	0	0	392.009	0	0	443.753	0	0	424.931	0	0	452.659	0	0	452.659	0	0	#VALUE!	0	0	391.102
0	437.172	0	0	509.247	0	0	#VALUE!	0	0	394.118	0	0	424.873	0	0	#VALUE!	0	0	453.225	0	0	451.11	0	0	513.043	0	0	#VALUE!	0	0	392.009	0	0	443.753	0	0	424.931	0	0	452.659	0	0	452.659	0	0	#VALUE!	0	0	391.102
0	437.172	0	0	509.247	0	0	#VALUE!	0	0	394.118	0	0	424.873	0	0	#VALUE!	0	0	453.225	0	0	451.11	0	0	513.043	0	0	#VALUE!	0	0	392.009	0	0	443.753	0	0	424.931	0	0	452.659	0	0	452.659	0	0	#VALUE!	0	0	391.102
0	437.172	0	0	509.247	0	0	#VALUE!	0	0	394.118	0	0	424.873	0	0	#VALUE!	0	0	453.225	0	0	451.11	0	0	513.043	0	0	#VALUE!	0	0	392.009	0	0	443.753	0	0	424.931	0	0	452.659	0	0	452.659	0	0	#VALUE!	0	0	391.102
0	437.172	0	0	509.247	0	0	#VALUE!	0	0	394.118	0	0	424.873	0	0	#VALUE!	0	0	453.225	0	0	451.11	0	0	513.043	0	0	#VALUE!	0	0	392.009	0	0	443.753	0	0	424.931	0	0	452.659	0	0	452.659	0	0	#VALUE!	0	0	391.102
0	437.172	0	0	509.247	0	0	#VALUE!	0	0	394.118	0	0	424.873	0	0	#VALUE!	0	0	453.225	0	0	451.11	0	0	513.043	0	0	#VALUE!	0	0	392.009	0	0	443.753	0	0	424.931	0	0	452.659	0	0	452.659	0	0	#VALUE!	0	0	391.102
0	437.172	0	0	509.247	0	0	#VALUE!	0	0	394.118	0	0	424.873	0	0	#VALUE!	0	0	453.225	0	0	451.11	0	0	513.043	0	0	#VALUE!	0	0	392.009	0	0	443.753	0	0	424.931	0	0	452.659	0	0	452.659	0	0	#VALUE!	0	0	391.102
0	437.172	0	0	509.247	0	0	#VALUE!	0	0	394.118	0	0	424.873	0	0	#VALUE!	0	0	453.225	0	0	451.11	0	0	513.043	0	0	#VALUE!	0	0	392.009	0	0	443.753	0	0	424.931	0	0	452.659	0	0	452.659	0	0	#VALUE!	0	0	391.102
0	437.172	0	0	509.247	0	0	#VALUE!	0	0	394.118	0	0	424.873	0	0	#VALUE!	0	0	453.225	0	0	451.11	0	0	513.043	0	0	#VALUE!	0	0	392.009	0	0	443.753	0	0	424.931	0	0	452.659	0	0	452.659	0	0	#VALUE!	0	0	391.102
0	437.172	0	0	509.247	0	0	#VALUE!	0	0	394.118	0	0	424.873	0	0	#VALUE!	0	0	453.225	0	0	451.11	0	0	513.043	0	0	#VALUE!	0	0	392.009	0	0	443.753	0	0	424.931	0	0	452.659	0	0	452.659	0	0	#VALUE!	0	0	391.102
0	437.172	0	0	509.247	0	0	#VALUE!	0	0	394.118	0	0	424.873	0	0	#VALUE!	0	0	453.225	0	0	451.11	0	0	513.043	0	0	#VALUE!	0	0	392.009	0	0	443.753	0	0	424.931	0	0	452.659	0	0	452.659	0	0	#VALUE!	0	0	391.102
0	437.172	0	0	509.247	0	0	#VALUE!	0	0	394.118	0	0	424.873	0	0	#VALUE!	0	0	453.225	0	0	451.11	0	0	513.043	0	0	#VALUE!	0	0	392.009	0	0	443.753	0	0	424.931	0	0	452.659	0	0	452.659	0	0	#VALUE!	0	0	391.102
0	437.172	0	0	509.247	0	0	#VALUE!	0	0	394.118	0	0	424.873	0	0	#VALUE!	0	0	453.225	0	0	451.11	0	0	513.043	0	0	#VALUE!	0	0	392.009	0	0	443.753	0	0	424.931	0	0	452.659	0	0	452.659	0	0	#VALUE!	0	0	391.102
0	437.172	0	0	509.247	0	0	#VALUE!	0	0	394.118	0	0	424.873	0	0	#VALUE!	0	0	453.225	0	0	451.11	0	0	513.043	0	0	#VALUE!	0	0	392.009	0	0	443.753	0	0	424.931	0	0	452.659	0	0	452.659	0	0	#VALUE!	0	0	391.102
0	437.172	0	0	509.247	0	0	#VALUE!	0	0	394.118	0	0	424.873	0	0	#VALUE!	0	0	453.225	0	0	451.11	0	0	513.043	0	0	#VALUE!	0	0	392.009	0	0	443.753	0	0	424.931	0	0	452.659	0	0	452.659	0	0	#VALUE!	0	0	391.102
0	437.172	0	0	509.247	0	0	#VALUE!	0	0	394.118	0	0	424.873	0	0	#VALUE!	0	0	453.225	0	0	451.11	0	0	513.043	0	0	#VALUE!	0	0	392.009	0	0	443.753	0	0	424.931	0	0	452.659	0	0	452.659	0	0	#VALUE!	0	0	391.102
0	437.172	0	0	509.247	0	0	#VALUE!	0	0	394.118	0	0	424.873	0	0	#VALUE!	0	0	453.225	0	0	451.11	0	0	513.043	0	0	#VALUE!	0	0	392.009	0	0	443.753	0	0	424.931	0	0	452.659	0	0	452.659	0	0	#VALUE!	0	0	391.102
0	437.172	0	0	509.247	0	0	#VALUE!	0	0	394.118	0	0	424.873	0	0	#VALUE!	0	0	453.225	0	0	451.11	0	0	513.043	0	0	#VALUE!	0	0	392.009	0	0	443.753	0	0	424.931	0	0	452.659	0	0	452.659	0	0	#VALUE!	0	0	391.102
0	437.172	0	0	509.247	0	0	#VALUE!	0	0	394.118	0	0	424.873	0	0	#VALUE!	0	0	453.225	0	0	451.11	0	0	513.043	0	0	#VALUE!	0	0	392.009	0	0	443.753	0	0	424.931	0	0	452.659	0	0	452.659	0	0	#VALUE!	0	0	391.102
0	437.172	0	0	509.247	0	0	#VALUE!	0	0	394.118	0	0	424.873	0	0	#VALUE!	0	0	453.225	0	0	451.11	0	0	513.043	0	0	#VALUE!	0	0	392.009	0	0	443.753	0	0	424.931	0	0	452.659	0	0	452.659	0	0	#VALUE!	0	0	391.102
0	437.172	0	0	509.247	0	0	#VALUE!	0	0	394.118	0	0	424.873	0	0	#VALUE!	0	0	453.225	0	0	451.11	0	0	513.043	0	0	#VALUE!	0	0	392.009	0	0	443.753	0	0	424.931	0	0	452.659	0	0	452.659	0	0	#VALUE!	0	0	391.102
[truncated: 3 more columns]

## Sheet: Cumul Coordination Differences
r	Tax z0 s0 p	V7R z-1 s0 p	P6EtG z0 s2 p	Y8A z0 s0 p	P6A z0 s0 p	P6A z0 s2 p	Tax z-2 s0 p	Tax z-2 s2 f	V7R z-2 s1 f	P6EtG z-2 s0 f	Y8A z-1 s1 f	P6A z-2 s0 f	P6A z-2 s2 f	Tax z-2 s0 u	Tax z-2 s2 u	P6EtG z-2 s2 u	Y8A z-1 s0	P6A z-2 s0 u
0.029	0	0	0	0	0	0	0	0	0	0	0	0	0	0	0	0	0	0
0.058	0	0	0	0	0	0	0	0	0	0	0	0	0	0	0	0	0	0
0.087	0	0	0	0	0	0	0	0	0	0	0	0	0	0	0	0	0	0
0.116	0	0	0	0	0	0	0	0	0	0	0	0	0	0	0	0	0	0
0.145	0	0	0	0	0	0	0	0	0	0	0	0	0	0	0	0	0	0
0.174	0	0	0	0	0	0	0	0	0	0	0	0	0	0	0	0	0	0
0.203	0	0	0	0	0	0	0	0	0	0	0	0	0	0	0	0	0	0
0.232	0	0	0	0	0	0	0	0	0	0	0	0	0	0	0	0	0	0
0.261	0	0	0	0	0	0	0	0	0	0	0	0	0	0	0	0	0	0
0.29	0	0	0	0	0	0	0	0	0	0	0	0	0	0	0	0	0	0
0.319	0	0	0	0	0	0	0	0	0	0	0	0	0	0	0	0	0	0
0.348	0	0	0	0	0	0	0	0	0	0	0	0	0	0	0	0	0	0
0.377	0	0	0	0	0	0	0	0	0	0	0	0	0	0	0	0	0	0
0.406	0	0	0	0	0	0	0	0	0	0	0	0	0	0	0	0	0	0
0.435	0	0	0	0	0	0	0	0	0	0	0	0	0	0	0	0	0	0
0.464	0	0	0	0	0	0	0	0	0	0	0	0	0	0	0	0	0	0
0.493	0	0	0	0	0	0	0	0	0	0	0	0	0	0	0	0	0	0
0.522	0	0	0	0	0	0	0	0	0	0	0	0	0	0	0	0	0	0
0.551	0	0	0	0	0	0	0	0	0	0	0	0	0	0	0	0	0	0
0.58	0	0	0	0	0	0	0	0	0	0	0	0	0	0	0	0	0	0
0.609	0	0	0	0	0	0	0	0	0	0	0	0	0	0	0	0	0	0
0.638	0	0	0	0	0	0	0	0	0	0	0	0	0	0	0	0	0	0
0.667	0	0	0	0	0	0	0	0	0	0	0	0	0	0	0	0	0	0
0.696	0	0	0	0	0	0	0	0	0	0	0	0	0	0	0	0	0	0
0.725	0	0	0	0	0	0	0	0	0	0	0	0	0	0	0	0	0	0
0.754	0	0	0	0	0	0	0	0	0	0	0	0	0	0	0	0	0	0
0.783	0	0	0	0	0	0	0	0	0	0	0	0	0	0	0	0	0	0
0.812	0	0	0	0	0	0	0	0	0	0	0	0	0	0	0	0	0	0
0.841	0	0	0	0	0	0	0	0	0	0	0	0	0	0	0	0	0	0
0.87	0	0	0	0	0	0	0	0	0	0	0	0	0	0	0	0	0	0
0.899	0	0	0	0	0	0	0	0	0	0	0	0	0	0	0	0	0	0
0.928	0	0	0	0	0	1.36563e-06	0	0	0	0	0	0	0	0	0	0	0	0
0.957	2.62727	-1.70573e-05	9.12029e-07	-1.04568e-05	-4.79852e-07	-7.34085e-06	-4.56839e-07	-4.85858e-07	-1.04032e-05	-8.3126e-06	-1.04798e-05	-8.3844e-06	-4.88161e-07	-1.70573e-05	-1.70573e-05	-1.70573e-05	-1.70573e-05	-1.70573e-05
0.986	0	-1.70573e-05	1.99869e-05	-2.72551e-06	-4.79852e-07	6.53411e-06	8.35404e-06	8.30962e-06	4.35384e-05	2.87975e-05	-9.03522e-06	-8.3844e-06	8.31579e-06	-1.70573e-05	-1.70573e-05	-7.49369e-06	-1.07756e-05	1.65345e-05
1.015	9.33636	-1.70957e-05	1.38968e-05	-3.01049e-05	-2.64016e-06	-1.30792e-05	-1.23963e-05	-1.25387e-05	2.27952e-05	1.16727e-06	-3.88827e-05	2.56272e-06	-3.21137e-06	-2.80997e-05	-2.80997e-05	1.69917e-05	-3.81549e-05	-6.85279e-06
1.044	3.30909	9.83064e-08	1.54899e-05	-2.37279e-05	-3.49707e-06	3.5958e-05	-2.31009e-05	-2.32778e-05	1.61063e-05	-8.4795e-06	-3.80323e-05	-7.27769e-06	-4.08312e-06	-4.86198e-05	-4.86198e-05	7.95125e-06	-3.17779e-05	-3.73133e-05
1.073	50.1091	-0.000129426	0.000121484	-0.000223578	-1.79819e-05	-0.000129817	3.60142e-05	1.40017e-05	-0.000106172	9.18995e-05	-0.000243255	4.44162e-05	3.32659e-05	-0.000385076	-0.000385076	0.000160881	-0.000231628	4.75439e-06
1.102	15.8364	-1.67502e-05	1.18975e-05	-5.81322e-05	-2.30749e-05	0.000105992	-1.92467e-06	-2.2139e-06	2.05954e-05	3.56916e-06	-8.32251e-05	1.29999e-06	-2.68777e-05	-1.48664e-06	-1.48664e-06	3.70533e-06	-6.61823e-05	-9.23658e-05
1.131	0	-6.39799e-06	2.44463e-05	-5.14565e-05	-2.30749e-05	0.000123233	-1.92467e-06	-2.2139e-06	2.61027e-05	3.56916e-06	-8.32251e-05	1.29999e-06	-2.68777e-05	-1.48664e-06	-1.48664e-06	3.70533e-06	-5.95067e-05	-9.23658e-05
1.16	0	1.13888e-05	2.44463e-05	-5.14565e-05	-2.30749e-05	0.000123233	-1.92467e-06	-2.2139e-06	2.61027e-05	3.56916e-06	-7.78933e-05	1.29999e-06	-2.68777e-05	-1.48664e-06	-1.48664e-06	3.70533e-06	-5.95067e-05	-9.23658e-05
1.189	0.854545	2.68228e-05	1.12668e-05	-5.05828e-05	-2.34457e-05	0.000190183	-1.51041e-05	-1.53934e-05	3.38677e-05	-9.6103e-06	-5.64122e-05	1.50811e-06	-2.72548e-05	-1.77274e-06	-1.77274e-06	-9.47413e-06	-5.8633e-05	-9.33267e-05
1.218	5.67273	-7.86503e-06	1.63273e-05	-5.66391e-05	-2.61675e-05	0.000183986	9.18052e-06	8.67971e-06	-9.43115e-07	-2.14027e-05	-5.17622e-05	3.03592e-06	-3.00237e-05	2.31861e-05	2.31861e-05	-1.87273e-05	-6.46892e-05	-0.00010038
1.247	1.54545	1.35374e-05	4.83518e-05	-4.65699e-05	-2.69822e-05	0.000155025	-5.68797e-06	-6.21342e-06	2.03595e-05	8.99286e-06	-4.14437e-05	1.82188e-05	-3.08526e-05	8.40675e-06	8.40675e-06	1.34649e-05	-5.462e-05	-0.000102462
1.276	0	2.67197e-05	4.83518e-05	-4.17144e-05	-2.69822e-05	0.000155025	-5.68797e-06	-6.21342e-06	3.35145e-05	8.99286e-06	-3.66051e-05	1.82188e-05	-3.08526e-05	8.40675e-06	8.40675e-06	1.34649e-05	-4.97645e-05	-0.000102462
1.305	5.64545	-1.61134e-05	-7.85903e-05	-0.000168657	-3.05533e-05	2.8083e-05	-3.99895e-05	-4.06769e-05	-9.49183e-06	-0.000117949	-0.000163547	2.02234e-05	-3.44855e-05	-2.53789e-05	-2.53789e-05	-0.000113477	-0.000176707	-0.000111717
1.334	0	6.07351e-05	4.35366e-05	-0.000158927	-3.05533e-05	0.000129646	-7.73379e-06	-8.47757e-06	6.72044e-05	9.1566e-07	-0.000153852	2.02234e-05	-3.44855e-05	7.08078e-06	7.08078e-06	-8.52003e-06	-0.000166977	-0.000111717
1.363	9.7	-4.59681e-05	-8.8603e-05	-0.000333612	-3.78573e-05	9.09149e-05	-4.84527e-05	-4.95792e-05	-3.98018e-05	-0.000134629	-0.000328832	2.43233e-05	-4.1916e-05	-3.2368e-05	-3.2368e-05	-0.000140309	-0.000341662	-0.000130611
1.392	3.1	2.58748e-05	8.71144e-05	-0.000292914	-4.03971e-05	0.000181876	-1.57675e-05	-1.71089e-05	3.17199e-05	3.39832e-05	-0.00028859	2.57489e-05	-4.44997e-05	1.01524e-06	1.01524e-06	3.60976e-05	-0.000300964	-0.000137193
1.421	0.590909	7.68239e-05	8.8099e-05	-0.000215893	-4.09266e-05	0.000235885	-3.45919e-05	-3.59333e-05	8.25093e-05	3.44388e-05	-0.000211902	2.60462e-05	-4.50385e-05	-1.78092e-05	-1.78092e-05	0.000136367	-0.000223943	-0.000138565
1.45	4	6.05938e-05	0.000177729	-0.000271501	-4.4784e-05	0.000255429	-1.74886e-07	-1.81617e-06	6.60131e-05	0.000118012	-0.000267794	2.82114e-05	-4.89626e-05	1.75634e-05	1.75634e-05	0.000143935	-0.000279551	-0.000148562
1.479	2.74545	0.000170055	0.000140141	-0.000243496	-4.76511e-05	0.000307861	-2.97008e-06	-4.78464e-06	0.000175028	7.87062e-05	-0.000240241	2.98208e-05	-5.18794e-05	1.53503e-05	1.53503e-05	0.000128043	-0.000251546	-0.000155992
1.508	12.6818	-5.42116e-05	-0.00018996	-0.000688675	-6.19555e-05	0.00012389	-3.73319e-05	-3.99752e-05	-6.20879e-05	-0.000277872	-0.00068564	3.78502e-05	-6.64314e-05	-1.62929e-05	-1.62929e-05	-0.000201568	-0.000696725	-0.000193019
1.537	1.01818	9.18133e-05	0.000159816	-0.000470248	-6.31932e-05	0.000353304	4.30939e-06	1.51632e-06	6.38289e-05	6.13859e-05	-0.000468711	3.8545e-05	-6.76906e-05	2.58417e-05	2.58417e-05	0.000102813	-0.000478298	-0.000196182
1.566	0	0.00015204	0.000183874	-0.000215501	-6.31932e-05	0.000372744	2.65347e-05	2.37028e-05	0.000103474	8.48013e-05	-0.000233069	3.8545e-05	-6.76906e-05	4.82076e-05	4.82076e-05	0.000126937	-0.000223551	-0.000196182
1.595	0	0.000163707	0.000208831	-0.000106126	-6.31932e-05	0.000372744	2.65347e-05	2.37028e-05	0.000113058	0.000109092	-0.000127225	3.8545e-05	-6.76906e-05	4.82076e-05	4.82076e-05	0.000126937	-0.000114176	-0.000196182
1.624	0	0.000163707	0.000208831	-8.51525e-05	-6.31932e-05	0.000372744	2.65347e-05	2.37028e-05	0.000135058	0.000109092	-0.000106325	3.8545e-05	-6.76906e-05	4.82076e-05	4.82076e-05	0.000152881	-9.32022e-05	-0.000196182
1.653	0	0.000163707	0.000262442	-7.08926e-05	-6.31932e-05	0.000372744	2.65347e-05	2.37028e-05	0.000172576	0.000109092	-0.000106325	6.44202e-05	-6.76906e-05	4.82076e-05	4.82076e-05	0.000233459	-7.89423e-05	-0.000172567
1.682	1.27273	9.0747e-05	0.000294332	-0.00012746	-6.54175e-05	0.000293678	-2.6891e-05	-4.17263e-06	0.000146084	5.70392e-05	-0.00018539	1.21456e-05	-9.55732e-05	-3.08581e-05	-3.08581e-05	0.000154393	-0.00013551	-0.000251632
1.711	0.409091	0.000144834	0.00029576	-8.78192e-05	-6.61852e-05	0.000287277	2.54122e-05	-4.97921e-06	0.000175572	8.56521e-05	-0.000190932	1.25766e-05	-6.99018e-05	-5.81501e-05	-5.81501e-05	0.000127101	-9.58689e-05	-0.000253622
1.74	2.38182	0.000318023	0.000274975	7.10229e-05	-7.09459e-05	0.000358093	0.000130636	7.23744e-05	0.000326048	8.98108e-05	-5.12262e-05	0.000158539	-1.99106e-05	-0.000116988	-0.000116988	0.000196008	6.29731e-05	-0.000239792
1.769	9.98182	-2.19193e-05	0.000283994	-0.000172169	-9.22716e-05	8.62704e-05	-3.35735e-06	-6.08746e-06	-1.47475e-05	-1.12321e-05	-0.000242735	5.20377e-05	-9.82829e-05	-0.000161799	-0.000161799	5.32829e-05	-0.000180219	-0.000322047
1.798	0	5.11577e-06	0.000347422	-0.000130392	-9.22716e-05	0.000488635	-3.35735e-06	-6.08746e-06	1.222e-05	-1.12321e-05	-0.0001963	5.20377e-05	-9.82829e-05	1.50372e-05	1.50372e-05	5.32829e-05	-0.000138442	-0.000322047
1.827	0	3.30299e-05	0.000380168	-0.000130392	-9.22716e-05	0.000516424	-3.35735e-06	-6.08746e-06	1.40164e-05	-1.12321e-05	-0.000167368	5.20377e-05	-9.82829e-05	4.54796e-05	4.54796e-05	5.32829e-05	-0.000138442	-0.000322047
1.856	0	8.69276e-05	0.000380168	-0.000130392	-9.22716e-05	0.000527349	-3.35735e-06	-6.08746e-06	1.40164e-05	8.73675e-05	-0.000112771	5.20377e-05	-9.82829e-05	4.54796e-05	4.54796e-05	8.71691e-05	-0.000138442	-0.000322047
1.885	0	9.843e-05	0.000380168	-0.000130392	-9.22716e-05	0.000554113	2.8845e-05	-6.08746e-06	3.792e-05	8.73675e-05	-8.19724e-05	8.56858e-05	-6.61058e-05	4.54796e-05	4.54796e-05	8.71691e-05	-0.000138442	-0.000322047
1.914	0.654545	0.000166637	0.000347878	-0.000174951	-9.4191e-05	0.000500407	-6.18317e-06	-8.03089e-06	2.29814e-05	1.91385e-05	-0.000144758	1.74568e-05	-0.00010116	-2.27494e-05	-2.27494e-05	5.49772e-05	-0.000206671	-0.000390276
1.943	0	0.000334758	0.000347878	-0.00012335	-9.4191e-05	0.000542313	-6.18317e-06	-8.03089e-06	6.46587e-05	5.51851e-05	-0.000144758	1.74568e-05	-0.00010116	-2.27494e-05	-2.27494e-05	9.21146e-05	-0.000163514	-0.000390276
1.972	0	0.000397733	0.000347878	1.58139e-05	-9.4191e-05	0.00060398	-6.18317e-06	-8.03089e-06	0.000156847	5.51851e-05	-0.000106236	1.74568e-05	-0.00010116	-2.27494e-05	-2.27494e-05	9.21146e-05	-2.43502e-05	-0.000390276
2.001	0.3	0.00039713	0.000546143	6.80408e-05	-9.52411e-05	0.000634908	2.90648e-05	6.33145e-05	0.000234929	0.000170696	-2.95308e-05	5.58796e-05	-0.000102228	0.000158944	0.000158944	0.000133476	2.78767e-05	-0.000392997
2.03	2.91818	0.000198945	0.000485459	-0.00030154	-0.000106041	0.000479657	-0.000130686	-9.68285e-05	7.07875e-05	-1.65747e-05	-0.000293026	-1.60197e-05	-0.000150534	-0.000112308	-0.000112308	-7.39391e-06	-0.000341704	-0.00038537
2.059	1.98182	0.000316096	0.000458423	-0.000416829	-0.000113819	0.000500608	-0.000215062	-0.000219895	0.000133483	0.000111553	-0.00046767	2.84932e-05	-0.000196838	-0.000272885	-0.000272885	4.95716e-05	-0.000456993	-0.000515371
2.088	1.1	0.000780848	0.000637906	-0.000171936	-0.00011839	0.000780526	-0.000140388	-6.675e-05	0.000505358	0.000365157	-0.000353736	0.000113539	-8.3133e-05	4.15902e-05	4.15902e-05	0.00040145	-0.0002121	-0.000451856
2.117	9.11818	0.000648415	5.31527e-05	-0.00106028	-0.000158327	0.000460517	-0.000259994	-0.000350904	0.000455894	-0.000455665	-0.00106961	8.72903e-06	-0.000285922	-0.000234025	-0.000234025	-0.000269182	-0.00110045	-0.000439065
2.146	16.1818	7.28663e-05	-0.00043971	-0.00239514	-0.000233165	0.000217166	-0.000332059	-0.000385829	-1.7419e-05	-0.00105039	-0.00243645	0.000181475	-0.000237034	-0.000417143	-0.000417143	-0.000393961	-0.0024353	-0.000871481
2.175	4.31818	0.00031585	0.000666354	-0.00168064	-0.000254242	0.00101679	0.00011934	6.34712e-05	0.000276915	5.12867e-05	-0.00161926	0.000238104	-0.000215637	4.11709e-05	4.11709e-05	0.000298486	-0.0017208	-0.000803446
2.204	1.23636	0.000691402	0.000582884	-0.00107633	-0.000260609	0.0012295	6.91088e-05	5.68792e-05	0.000577883	0.000195804	-0.00100341	0.000195678	-0.000310093	0.000169163	0.000169163	0.000549693	-0.0011165	-0.00086193
2.233	2.40909	0.000762532	0.000216176	-0.000973318	-0.000273678	0.00116615	-7.9e-05	-4.66718e-05	0.000649234	1.68164e-05	-0.00099498	0.000203013	-0.000278233	6.83263e-05	6.83263e-05	0.00042829	-0.00101348	-0.000938799
2.262	0.236364	0.00106426	0.00062001	-0.00068787	-0.00027502	0.00134967	0.000105157	9.07896e-05	0.00099162	0.000506191	-0.000665074	0.000155313	-0.000279599	0.000347174	0.000347174	0.000783032	-0.000728035	-0.000942277
2.291	0.227273	0.0013667	0.000879908	-0.00046158	-0.000276396	0.00166685	0.000246498	0.000184313	0.00113925	0.000707725	-0.000339654	0.00020568	-0.000280999	0.000537481	0.000537481	0.00114693	-0.000501744	-0.000900481
2.32	1.11818	0.00128739	0.000893025	-0.000455538	-0.000283451	0.00162943	0.000337291	0.000225814	0.000992891	0.000611009	-0.000355833	0.00020964	-0.000288176	0.000630212	0.000630212	0.00116077	-0.000495702	-0.0010118
2.349	1.52727	0.00163803	0.000857836	-0.000595991	-0.000293574	0.00200008	2.74451e-05	6.56399e-05	0.00147428	0.000725086	-0.000503882	0.000319712	-0.000198649	0.000572186	0.000572186	0.00101792	-0.000636155	-0.00108562
2.378	7.00909	0.00116783	-4.91684e-05	-0.00202547	-0.000342486	0.000844173	-0.000275983	-0.000189022	0.0010227	-0.000311999	-0.00185321	0.000293617	-0.000350826	0.00022545	0.00022545	0.000335586	-0.00206563	-0.00135879
2.407	4.14545	0.00138632	0.000405026	-0.00245705	-0.000372854	0.00145944	6.24282e-05	-6.27501e-05	0.00140854	4.60331e-05	-0.00243483	0.000310664	-0.00038172	0.000255081	0.000255081	0.000509159	-0.00249721	-0.0012372
2.436	4.25455	0.00138017	0.000931338	-0.00244998	-0.000405516	0.00115461	0.000515184	0.000333499	0.00155343	0.000640471	-0.00257878	0.000272803	-0.000522304	0.000717068	0.000717068	0.000981607	-0.00249014	-0.00137301
2.465	5.73636	0.000935726	0.000779037	-0.0029772	-0.000451701	0.00154566	0.000525866	0.000561179	0.0010525	0.000564291	-0.00296993	0.000471222	-0.00045936	0.000460246	0.000460246	0.00131119	-0.00301888	-0.00149259
2.494	5.8	0.000545389	0.00026018	-0.00348523	-0.00050061	0.00212949	-2.86543e-05	4.58896e-06	0.000761543	7.22463e-05	-0.003473	0.000616351	-0.00034026	0.000422872	0.000422872	0.000612121	-0.00357328	-0.00172662
2.523	5.1	0.000320537	0.00028176	-0.00407706	-0.000545655	0.00244084	-0.000302737	0.00013144	0.00073265	-1.02982e-05	-0.00394065	0.000701916	-0.000558891	0.000214453	0.000214453	0.000575406	-0.00417302	-0.00173321
2.552	3.50909	0.000440395	0.000342062	-0.00374084	-0.000578088	0.0021243	-0.00027491	-0.000137533	0.000739299	-0.000231	-0.00388057	0.000596774	-0.000533039	-0.000166567	-0.000166567	0.000574978	-0.00387564	-0.00170468
2.581	3.24545	0.000578313	0.000661899	-0.00357984	-0.000609516	0.00215577	0.000238265	0.000252257	0.000831565	-1.31513e-05	-0.0038692	0.000488388	-0.000625337	0.000113081	0.000113081	0.000571112	-0.00373286	-0.0019586
2.61	3.88182	0.000505971	0.000735079	-0.00383161	-0.000648797	0.002088	-0.000355306	-0.000219459	0.000607739	8.56779e-05	-0.00403385	0.000317053	-0.000726986	-0.000165335	-0.000165335	0.000715196	-0.00398463	-0.00217802
2.639	1.9	0.000920175	0.00118219	-0.00348256	-0.000668876	0.00278488	6.73319e-05	-0.000303	0.000946326	0.000435283	-0.00360054	0.000394274	-0.000684345	-0.000180693	-0.000180693	0.000823101	-0.00363564	-0.00216987
2.668	1.85455	0.00109569	0.00156935	-0.00328501	-0.000689398	0.0038724	4.75837e-05	-6.63946e-05	0.000960788	0.000452935	-0.00353318	0.000338386	-0.000834145	-6.65515e-05	-6.65515e-05	0.0012832	-0.00343821	-0.00216153
2.697	3.13636	0.00090357	0.0015655	-0.00363801	-0.000725622	0.00424548	-5.31803e-05	-0.000103427	0.000887914	-0.000140508	-0.00405702	0.000289839	-0.00100274	-9.42176e-05	-9.42176e-05	0.00113977	-0.00379131	-0.00219254
2.726	4.04545	0.000233808	0.00114621	-0.00456369	-0.000774314	0.0044528	-0.000167396	0.000115829	0.000223995	-0.000382124	-0.00467987	0.000106214	-0.000917831	-0.000131351	-0.000131351	0.000650829	-0.00471699	-0.00231859
2.755	5.22727	-0.000301031	-0.000145473	-0.00613337	-0.000839963	0.0038521	-0.000781021	-0.000294802	-0.000369842	-0.00155686	-0.0059363	0.000645878	-0.000916035	-0.000665811	-0.000665811	-0.000190335	-0.00628667	-0.00275083
2.784	1.70909	0.000222618	0.001188	-0.00575647	-0.000862309	0.00499931	-9.99341e-05	0.000313586	0.00060834	-0.000502066	-0.00568632	0.000951847	-0.000938768	-0.000258938	-0.000258938	0.00130131	-0.00590977	-0.00267477
2.813	2.28182	0.000259433	0.00186652	-0.0054955	-0.00089342	0.00554007	-0.000345086	-7.62488e-05	0.000747201	0.000430842	-0.00521455	0.000894376	-0.000612444	-0.000499133	-0.000499133	0.00182905	-0.00564881	-0.00282363
2.842	1.49091	0.000518519	0.00222282	-0.00493912	-0.000914589	0.00572889	-0.000658198	-0.000390129	0.00139362	0.000603289	-0.00477073	0.000829772	-0.00092639	-0.00051531	-0.00051531	0.00147367	-0.00509242	-0.00238999
2.871	1.74545	0.000562471	0.00275602	-0.00450247	-0.000940515	0.0055032	-0.000459101	-0.000491276	0.0016332	0.000861521	-0.00458172	0.000532274	-0.000952765	-0.000685504	-0.000685504	0.00152454	-0.00465578	-0.00281322
2.9	2	0.000180608	0.00231874	-0.00419478	-0.000971374	0.00535293	-0.000488812	-0.000522852	0.00141069	0.000727642	-0.00433723	0.00031085	-0.00106032	-0.000862384	-0.000862384	0.00125435	-0.00434809	-0.00325631
2.929	1.68182	7.12877e-05	0.00270537	-0.00393859	-0.000998358	0.00520977	2.95901e-05	-0.000240053	0.0013458	0.000832766	-0.00427019	0.000407059	-0.000932561	-0.000883039	-0.000883039	0.0012229	-0.00409198	-0.00295567
2.958	2.47273	-0.000182102	0.00226748	-0.00460567	-0.00103964	0.00435977	-0.000406719	-0.000519846	0.00073632	0.000617825	-0.00505282	0.000513089	-0.00105379	-0.00115395	-0.00115395	0.00138997	-0.00475915	-0.00306248
2.987	0.809091	0.000540244	0.00246862	-0.0046077	-0.00105367	0.00452237	-0.000420071	-0.000130452	0.000982655	0.000800272	-0.00487097	0.000605454	-0.00114868	-0.000920662	-0.000920662	0.00203149	-0.00476117	-0.00325289
3.016	1.84545	0.000802437	0.00306589	-0.00514307	-0.00108704	0.00397052	-0.000369768	-0.000329193	0.000820403	0.000568616	-0.00548074	0.00062419	-0.00126501	-0.000946057	-0.000946057	0.00156049	-0.00529659	-0.00341784
3.045	2.33636	0.000916874	0.00305646	-0.00555726	-0.00113079	0.00388205	9.24118e-05	0.000213345	0.000916352	0.00016398	-0.00612407	0.000385526	-0.0010578	-0.000387699	-0.000387699	0.00182873	-0.00571095	-0.00329079
3.074	2.16364	0.000448161	0.00332015	-0.00574804	-0.00117289	0.00400355	-3.3778e-05	-7.29811e-07	0.000817032	0.00110204	-0.00617898	0.000140904	-0.00118602	-0.000592177	-0.000592177	0.0020043	-0.00590189	-0.00372623
3.103	1.5	0.000387793	0.00299883	-0.0061881	-0.00120318	0.0039154	-0.000237516	-3.17738e-05	0.000671508	0.000760556	-0.00661649	-2.44565e-05	-0.00121683	-0.000703173	-0.000703173	0.00196901	-0.00634196	-0.00405419
3.132	1.59091	-5.62222e-05	0.00286872	-0.0066838	-0.0012366	0.0040649	0.000175084	-6.59019e-05	0.000870741	0.000789509	-0.00670632	-9.83843e-05	-0.00116199	-0.00135462	-0.00135462	0.00251685	-0.00683766	-0.00405583
3.161	1.56364	-0.000351964	0.00342212	-0.00699255	-0.00127064	0.00409834	0.00014238	-1.02679e-05	0.000917535	0.00129581	-0.00672851	0.000204588	-0.00128691	-0.00128936	-0.00128936	0.00307489	-0.00714641	-0.00448911
3.19	2.12727	-0.00104492	0.00281302	-0.00761675	-0.00131865	0.00321452	-0.000826177	-0.000519798	2.51556e-05	0.001143	-0.00739169	0.000135172	-0.00115165	-0.00216107	-0.00216107	0.0027689	-0.00782624	-0.00452539
3.219	1.85455	-0.0016947	0.00289382	-0.00825249	-0.00136211	0.00236399	-0.00171335	-0.00140812	-0.000523095	0.000982719	-0.00824358	0.000257474	-0.00138353	-0.00295001	-0.00295001	0.00244666	-0.00849546	-0.00463801
3.248	0.454545	-0.000726756	0.00405211	-0.00793256	-0.00137317	0.00325869	-0.000672176	-0.000560337	0.000140878	0.00230103	-0.00788434	0.000263683	-0.00129925	-0.00199663	-0.00199663	0.003713	-0.00817553	-0.0045755
3.277	0.890909	6.41068e-05	0.00462049	-0.00766812	-0.00139569	0.00353507	-0.000791147	-0.000486192	0.000734723	0.00242293	-0.00749063	0.00017463	-0.0014194	-0.00172019	-0.00172019	0.00396822	-0.00791109	-0.00472667
3.306	1.20909	0.000236154	0.00435765	-0.00740831	-0.0014272	0.00358458	-0.000623361	-0.000221777	0.00087175	0.00224155	-0.00740884	0.000295819	-0.00164941	-0.00154493	-0.00154493	0.00338543	-0.00765128	-0.00461941
3.335	0.754545	0.000843808	0.00428672	-0.00727958	-0.0014476	0.00352941	0.000264299	0.000461817	0.00131481	0.00204695	-0.00734364	0.00051769	-0.00156945	-0.000546549	-0.000546549	0.00342547	-0.00752255	-0.00467229
3.364	3.50909	3.75457e-06	0.00180603	-0.00963399	-0.00154548	0.00152125	0.000272672	5.45714e-05	0.000331892	-0.000244561	-0.00944397	0.000358305	-0.00187399	-0.00113723	-0.00113723	0.00116991	-0.00987698	-0.00521894
3.393	1.67273	0.00108746	0.00268587	-0.00986517	-0.00159376	0.00317727	0.000956608	0.000630158	0.00184378	0.000346338	-0.0101025	0.000821006	-0.00161057	-0.000754279	-0.000754279	0.00194364	-0.0101084	-0.00524457
3.422	0.718182	0.00195162	0.00398896	-0.00852755	-0.00161525	0.00460448	0.00210368	0.00177389	0.00322814	0.00159423	-0.00819219	0.000943958	-0.00152639	0.00136438	0.00136438	0.00313697	-0.00877076	-0.00479442
3.451	2.31818	0.000929678	0.00307172	-0.00930071	-0.00168704	0.0035393	0.00181864	0.0012694	0.00210025	0.00051961	-0.00902757	0.000758701	-0.00181512	0.00065799	0.00065799	0.00187277	-0.00954411	-0.00539176
3.48	1.29091	0.00101241	0.00386101	-0.00925035	-0.00172831	0.0043384	0.001779	0.00166552	0.00217651	0.00124863	-0.00939054	0.000896544	-0.0018571	0.00106818	0.00106818	0.00254912	-0.00949397	-0.00528913
3.509	0.581818	0.00212238	0.0045007	-0.00821253	-0.00174767	0.00578304	0.00220694	0.00186871	0.00309346	0.00197043	-0.00827037	0.000791067	-0.00187679	0.00172702	0.00172702	0.00307134	-0.00845623	-0.00533907
3.538	0.763636	0.00234161	0.0046723	-0.007198	-0.00177391	0.00719195	0.00274893	0.00229487	0.00356968	0.00259033	-0.00731222	0.000805801	-0.00179039	0.00204924	0.00204924	0.00361511	-0.0074977	-0.0058396
3.567	1.41818	0.00177587	0.00426631	-0.00718945	-0.00182394	0.00708306	0.00200881	0.00155294	0.00288823	0.00190498	-0.00747688	0.000472681	-0.00184128	0.00224296	0.00224296	0.0035881	-0.00754301	-0.005969
3.596	0.927273	0.00241062	0.00483675	-0.00685141	-0.00185783	0.00749798	0.0017419	0.00128439	0.00330321	0.00193441	-0.00669587	0.000858801	-0.00187576	0.00292441	0.00292441	0.0036546	-0.00720521	-0.00605659
3.625	1.00909	0.00272754	0.00593791	-0.00657162	-0.00189572	0.00797946	0.00265845	0.00219698	0.0031917	0.00309566	-0.00581977	0.00100451	-0.0019143	0.00385392	0.00385392	0.00437498	-0.00692566	-0.00615477
3.654	1.61818	0.00245613	0.00487706	-0.00704527	-0.00195871	0.00759262	0.00271896	0.00189083	0.00247014	0.0023855	-0.0068487	0.000787268	-0.00197838	0.00392761	0.00392761	0.00436724	-0.00739956	-0.00608722
3.683	1.59091	0.00277366	0.00486326	-0.00768154	-0.0020227	0.00775887	0.0017967	0.00108892	0.00260312	0.00101673	-0.00809555	0.00107981	-0.00192065	0.00288935	0.00288935	0.00395935	-0.00803608	-0.00613557
3.712	1.13636	0.00327325	0.00549124	-0.00748727	-0.00206965	0.00864621	0.00250114	0.00178921	0.00281225	0.00210932	-0.00812615	0.000975968	-0.00196841	0.00285367	0.00285367	0.00527077	-0.00784206	-0.00625697
3.741	1.89091	0.00318887	0.00440655	-0.00876643	-0.00215035	0.00857891	0.00102801	0.000440254	0.00165884	0.00164482	-0.00892885	0.00102127	-0.0020505	0.00228169	0.00228169	0.00377797	-0.00912124	-0.00646585
3.77	1.94545	0.00226092	0.0042873	-0.0105971	-0.00223603	0.00858662	0.000559031	0.000352522	0.000902549	0.00104059	-0.0100173	0.00133825	-0.00213767	0.00156829	0.00156829	0.00338714	-0.010952	-0.00644222
3.799	1.91818	0.00167703	0.00543984	-0.0117171	-0.00232303	0.00908067	0.000344404	0.000394004	0.00112205	0.00263064	-0.0110011	0.00206984	-0.00222618	0.00137009	0.00137009	0.00455104	-0.0120719	-0.0071661
3.828	1.55455	0.00227902	0.00557552	-0.0117617	-0.00239601	0.00980905	-0.000124499	-0.000211185	0.00185157	0.00171463	-0.0111707	0.00155605	-0.00269823	0.00104707	0.00104707	0.00469423	-0.0121166	-0.00710193
3.857	2.42727	0.000795247	0.00418864	-0.0131986	-0.00251299	0.010274	-0.000371854	-0.000196202	0.000634706	0.00153147	-0.012735	0.00148084	-0.00254809	0.000415283	0.000415283	0.0039	-0.0135534	-0.00740479
3.886	0.872727	0.00156693	0.00634261	-0.012089	-0.00255652	0.0112882	-0.000413749	-0.000240729	0.002455	0.00286596	-0.011859	0.00136227	-0.00272913	0.000519705	0.000519705	0.00621237	-0.0124438	-0.00790889
3.915	1.25455	0.00171895	0.00631176	-0.0118978	-0.0026208	0.0115732	-0.000475857	-0.00127738	0.00353072	0.00321395	-0.0119991	0.00139835	-0.00293333	-8.84362e-05	-8.84362e-05	0.00543417	-0.0122946	-0.00781053
3.944	1.23636	0.0019908	0.00628045	-0.0120827	-0.00268604	0.0114245	-0.000961811	-0.00134436	0.00404008	0.0037153	-0.0122837	0.00217084	-0.00257741	-0.00042189	-0.00042189	0.00525614	-0.0125725	-0.00771071
3.973	0.763636	0.00351566	0.00759583	-0.011988	-0.00272741	0.0120562	0.000429367	-0.000100987	0.0053161	0.00390159	-0.0119559	0.00204459	-0.00276244	0.000553889	0.000553889	0.00657884	-0.0124779	-0.0076815
4.002	1.12727	0.00407874	0.00739902	-0.0123315	-0.00279038	0.0121159	7.83256e-05	-2.06366e-05	0.00572666	0.00380317	-0.0127901	0.0028376	-0.0028265	0.000797745	0.000797745	0.00717469	-0.0128216	-0.00770626
4.031	1.55455	0.00361027	0.00676898	-0.0138227	-0.00287981	0.0121508	-0.000302138	-0.000994344	0.00497668	0.0027951	-0.014428	0.00258039	-0.00291748	-0.000751902	-0.000751902	0.00639182	-0.0143128	-0.00835873
4.06	1.01818	0.0039518	0.00672008	-0.0138096	-0.0029403	0.0123791	-0.000659149	-0.00135449	0.00490464	0.00269008	-0.0148962	0.00183421	-0.00327723	-0.000196925	-0.000196925	0.00537615	-0.0143	-0.0083727
4.089	0.790909	0.00602036	0.00910497	-0.0136782	-0.0029885	0.0134888	0.00111317	-4.20586e-05	0.00642009	0.00432728	-0.0142659	0.0020196	-0.00287237	0.000680794	0.000680794	0.00744336	-0.0141686	-0.00893084
4.118	0.636364	0.0077387	0.0105099	-0.0129757	-0.0030285	0.0158445	0.00138231	0.000837795	0.0073279	0.00630396	-0.0132264	0.00204206	-0.00275949	0.00111424	0.00111424	0.00935609	-0.0134664	-0.00903417
4.147	1.25455	0.00776526	0.0109981	-0.0138595	-0.00310963	0.0146099	0.000213024	-0.000178898	0.00837665	0.00571766	-0.0143045	0.00159939	-0.0033089	0.000111588	0.000111588	0.00934611	-0.0143503	-0.00939275
4.176	1.1	0.00746256	0.0107923	-0.0145176	-0.00318277	0.0145815	0.000616857	-0.000253984	0.00853408	0.00644624	-0.015315	0.0014753	-0.0033833	-0.000103559	-0.000103559	0.00983233	-0.0150086	-0.00958228
4.205	1.15455	0.00740164	0.0107657	-0.01498	-0.00326155	0.0136172	0.00166309	0.00126543	0.00884848	0.00567059	-0.0156106	0.00168696	-0.00346345	0.00112609	0.00112609	0.00998691	-0.0154712	-0.0100914
4.234	1.00909	0.00900459	0.0119516	-0.0149993	-0.00333203	0.0135135	0.000620296	0.000382266	0.00965087	0.00727096	-0.0150969	0.00172653	-0.00337281	0.00156253	0.00156253	0.0106539	-0.0154904	-0.00996421
4.263	1.65455	0.00877459	0.0111041	-0.0171456	-0.00345111	0.0125078	0.00215306	0.00157612	0.00853127	0.00633304	-0.0173944	0.00162127	-0.00365852	0.00230006	0.00230006	0.00963689	-0.0176368	-0.0107433
4.292	1.5	0.00848181	0.0113105	-0.0185108	-0.00356217	0.0118899	0.00254691	0.00096244	0.00878646	0.005374	-0.0189147	0.00185767	-0.00410513	0.00187908	0.00187908	0.00931155	-0.0190024	-0.0113492
4.321	1.02727	0.00937248	0.0136529	-0.0170391	-0.00364047	0.0124295	0.00264046	0.00189593	0.0104941	0.0072233	-0.0176103	0.00243167	-0.00350922	0.00164873	0.00164873	0.0107501	-0.0175353	-0.011068
4.35	1.08182	0.00953203	0.0138101	-0.0172236	-0.00372478	0.0129727	0.00238777	0.00163844	0.010754	0.00801852	-0.0180951	0.00301617	-0.00359499	0.00123926	0.00123926	0.0111016	-0.0178612	-0.0114497
4.379	1.75455	0.00817379	0.0133201	-0.0184513	-0.0038655	0.0121507	0.000688208	-6.68935e-05	0.00926383	0.00649295	-0.0191271	0.00164326	-0.0039118	-0.00114092	-0.00114092	0.0108123	-0.0191128	-0.012642
4.408	1.36364	0.00724893	0.0141002	-0.0195751	-0.00397754	0.0115261	-0.00153315	-0.00106082	0.00781415	0.00788758	-0.020415	0.00280935	-0.00420174	-0.00158064	-0.00158064	0.0110321	-0.0202368	-0.0125965
4.437	0.972727	0.00738547	0.0154121	-0.0192854	-0.00406011	0.0126801	-0.000363579	0.000457796	0.00743505	0.00833455	-0.0209607	0.00248283	-0.0035734	-0.000567082	-0.000567082	0.0110004	-0.0199473	-0.0124701
4.466	0.727273	0.00903731	0.016311	-0.0187594	-0.00412284	0.0146559	0.000841638	0.00147656	0.00956733	0.0101016	-0.0205725	0.00270651	-0.00381784	0.000294007	0.000294007	0.0121037	-0.0194213	-0.0128051
4.495	1.24545	0.00964933	0.0151316	-0.0200963	-0.00423405	0.0145471	0.000734775	0.00172857	0.0105068	0.00981186	-0.0214279	0.00353385	-0.00393097	0.000393255	0.000393255	0.0119248	-0.0207582	-0.0130929
4.524	1.17273	0.00981921	0.0139269	-0.0203491	-0.00434133	0.0154389	0.00100281	0.00235979	0.0111697	0.00814667	-0.0210037	0.00262586	-0.00496599	0.00180412	0.00180412	0.0111295	-0.0210109	-0.0137239
4.553	1.16364	0.00979515	0.0141294	-0.0198117	-0.00444999	0.0169171	0.00221366	0.00262405	0.0110538	0.00863643	-0.0195833	0.00268685	-0.00451336	0.00134339	0.00134339	0.0125658	-0.0204736	-0.013826
4.582	1.54545	0.00682065	0.0137886	-0.0205429	-0.00459856	0.0158801	0.00111941	0.00152249	0.00945408	0.00936605	-0.0203719	0.00257187	-0.0048542	0.000655984	0.000655984	0.0116191	-0.0212047	-0.0140287
4.611	1.35455	0.00653161	0.0138291	-0.0233735	-0.0047323	0.0154661	0.000412766	0.00119347	0.00869177	0.00765537	-0.0227669	0.00345186	-0.00479772	0.000360137	0.000360137	0.0125089	-0.0240354	-0.014742
4.64	1.17273	0.00723572	0.0125724	-0.0250172	-0.0048508	0.0168861	0.00225054	0.00224111	0.00910161	0.00775775	-0.0245906	0.00412956	-0.00530778	7.36229e-05	7.36229e-05	0.0116834	-0.0256795	-0.0156066
4.669	1.65455	0.00633234	0.013105	-0.0281954	-0.00502221	0.0182932	0.000109524	-0.000301253	0.00926198	0.00832148	-0.0281083	0.00360647	-0.00528518	-0.00224345	-0.00224345	0.0120197	-0.0290152	-0.0164268
4.698	1.47273	0.00723269	0.0138289	-0.03005	-0.0051784	0.0179381	-0.000840804	-0.00105995	0.0100891	0.00740352	-0.0306098	0.0034856	-0.00504433	-0.00256351	-0.00256351	0.0116753	-0.0310454	-0.015687
4.727	1.18182	0.00831632	0.0136305	-0.0305927	-0.00530724	0.0188404	-0.000964785	-0.000787414	0.0111124	0.00708812	-0.0317475	0.00376952	-0.00537775	-0.00164359	-0.00164359	0.0119281	-0.031638	-0.0162136
4.756	1.32727	0.00749889	0.0136847	-0.032848	-0.00545545	0.0197761	-0.000697454	-0.00052976	0.0109251	0.00700011	-0.0338787	0.00235425	-0.00573337	-0.000519317	-0.000519317	0.012664	-0.0338934	-0.0164018
4.785	1.15455	0.00845474	0.0141548	-0.0342066	-0.00558748	0.0218897	-0.00144701	-0.00149335	0.0115666	0.00886211	-0.0344151	0.00329517	-0.00586768	-0.000829118	-0.000829118	0.0151738	-0.0352519	-0.0171393
4.814	1.13636	0.00973484	0.0171304	-0.0339112	-0.00572111	0.0245617	-0.00115554	-0.00100104	0.0133086	0.00964088	-0.0337585	0.0044665	-0.00516463	-0.000719972	-0.000719972	0.0163474	-0.0349566	-0.0168847
4.843	1.28182	0.00893793	0.0174166	-0.0338598	-0.00587479	0.0238868	-0.000665776	-0.00115826	0.0137212	0.00910222	-0.0338366	0.00366482	-0.00595771	-0.000409834	-0.000409834	0.0157266	-0.0349052	-0.0174853
4.872	1.06364	0.00899055	0.0206856	-0.0338787	-0.00600544	0.0242483	-0.000145958	-0.000862213	0.0150553	0.0119332	-0.0334954	0.00328909	-0.00609062	-0.000942195	-0.000942195	0.0192498	-0.0349241	-0.0184384
4.901	1.15455	0.00923135	0.0216618	-0.0337548	-0.00615024	0.025975	-6.77837e-05	-0.000358559	0.0159315	0.0141209	-0.0340025	0.0038248	-0.00623793	-0.00127206	-0.00127206	0.0197697	-0.0348001	-0.0192284
4.93	1.38182	0.00806073	0.0222324	-0.0361323	-0.00632861	0.0252028	0.000421802	-0.000760958	0.0139708	0.0128834	-0.0362494	0.0023148	-0.00663948	-0.00140826	-0.00140826	0.0182085	-0.0371777	-0.0196897
4.959	1.02727	0.0109826	0.023931	-0.0355164	-0.00646396	0.028131	0.000737479	-0.000676724	0.0170485	0.014643	-0.0362126	0.00332177	-0.00655448	-0.00106319	-0.00106319	0.0204083	-0.0365618	-0.0194029
4.988	0.772727	0.0121759	0.0253448	-0.0347237	-0.00656831	0.0305362	0.00153911	0.00101739	0.0176886	0.01592	-0.0348195	0.00455735	-0.00643582	-0.000689403	-0.000689403	0.021102	-0.0357691	-0.0192432
5.017	1	0.0124149	0.025356	-0.0349314	-0.00670684	0.03066	0.000493013	-0.000946355	0.0172864	0.0150789	-0.0353365	0.00415893	-0.00703213	-0.00148348	-0.00148348	0.0206316	-0.0359768	-0.0202539
5.046	0.9	0.0130691	0.0255918	-0.0344396	-0.00683365	0.0325308	0.0017556	7.57925e-05	0.0164687	0.0166461	-0.0354674	0.00326616	-0.00693105	-0.00111641	-0.00111641	0.0216313	-0.035485	-0.0208021
5.075	0.890909	0.0129176	0.0260829	-0.0330267	-0.00696191	0.0337597	0.00209907	0.00110972	0.0156555	0.0160192	-0.0344453	0.00382542	-0.00682882	-0.00191906	-0.00191906	0.0223891	-0.0340721	-0.0209119
5.104	0.781818	0.0132147	0.0268099	-0.031973	-0.00707798	0.0353338	0.00198728	0.00122713	0.0155853	0.0176109	-0.0330999	0.00339773	-0.0074182	-0.0020076	-0.0020076	0.0228731	-0.0330186	-0.0218872
5.133	0.636364	0.01492	0.0272481	-0.0317227	-0.00717466	0.0383513	0.00284988	0.00327405	0.0182448	0.0184488	-0.0324514	0.0037015	-0.00751655	-0.0018414	-0.0018414	0.022545	-0.0327688	-0.0219095
5.162	0.990909	0.0152628	0.0254443	-0.0329194	-0.00732831	0.0376848	0.000528062	0.00215264	0.0187403	0.0162929	-0.0339401	0.00202253	-0.00767286	-0.00341648	-0.00341648	0.0212749	-0.0339659	-0.0218471
5.191	0.627273	0.0176326	0.0253643	-0.0310228	-0.00742718	0.0393503	0.00189869	0.00375851	0.0203354	0.0163785	-0.0323025	0.00360796	-0.00777345	-5.27725e-05	-5.27725e-05	0.0219991	-0.0320693	-0.0230339
5.22	0.927273	0.0178253	0.0261778	-0.0320738	-0.00757716	0.0401106	0.00298932	0.00385185	0.0201273	0.0154679	-0.0329096	0.00472372	-0.00767926	-0.000167436	-0.000167436	0.0217578	-0.0331203	-0.0227161
5.249	0.609091	0.0196088	0.0271766	-0.0302236	-0.00767826	0.0406778	0.00264228	0.00449619	0.0210386	0.0166072	-0.0304574	0.0037374	-0.00803161	0.000760197	0.000760197	0.0230397	-0.0312769	-0.0236919
5.278	0.736364	0.0204906	0.027408	-0.0301353	-0.00780237	0.0412123	0.00378564	0.00588186	0.0222018	0.0175119	-0.0307572	0.00354385	-0.00815788	-9.6105e-05	-9.6105e-05	0.0227358	-0.0313963	-0.0244941
5.307	0.427273	0.0228008	0.0286504	-0.0282791	-0.00787619	0.0450072	0.00575739	0.00784557	0.0252903	0.0178443	-0.029928	0.00465153	-0.00670325	0.00318555	0.00318555	0.0259264	-0.0295752	-0.0241985
5.336	1.00909	0.0231901	0.0278674	-0.0307958	-0.00805529	0.0441934	0.00429497	0.00482843	0.0273756	0.0169121	-0.0322324	0.0042134	-0.00817353	0.000453418	0.000453418	0.0234787	-0.0320922	-0.0246621
5.365	0.872727	0.0232304	0.0261872	-0.0315626	-0.00821371	0.0435478	0.00466445	0.00596863	0.026264	0.0162251	-0.0330804	0.00321265	-0.0083347	0.000332296	0.000332296	0.02096	-0.0328592	-0.0245746
5.394	0.781818	0.0222186	0.0261718	-0.0327217	-0.00835861	0.0437715	0.00399711	0.00476701	0.0250004	0.0144063	-0.0336766	0.00384442	-0.0084821	0.00154781	0.00154781	0.0198139	-0.0340183	-0.0246986
5.423	0.527273	0.0251428	0.0280885	-0.0330382	-0.00845881	0.0462017	0.00416738	0.00626167	0.0281245	0.0172993	-0.033152	0.00501403	-0.0080514	0.00388438	0.00388438	0.0231909	-0.0343351	-0.0244494
5.452	0.481818	0.0276687	0.0305938	-0.0322245	-0.0085523	0.0470255	0.00757984	0.00858669	0.0319667	0.0199327	-0.0327356	0.00506652	-0.00868486	0.0067936	0.0067936	0.0257122	-0.0335217	-0.025205
5.481	0.6	0.0298601	0.0328758	-0.0319131	-0.00867041	0.0479117	0.00719365	0.0071067	0.0334244	0.0223278	-0.0336011	0.00598564	-0.00853297	0.00505976	0.00505976	0.0280113	-0.0332104	-0.0257701
5.51	0.872727	0.0289231	0.0302249	-0.0338198	-0.00884548	0.050594	0.00785064	0.00885095	0.0329013	0.0187124	-0.035824	0.00436016	-0.00953526	0.00492586	0.00492586	0.0268622	-0.0351176	-0.0272722
5.539	0.545455	0.0311907	0.0319384	-0.0316376	-0.00895805	0.0545089	0.00857642	0.00901333	0.0346184	0.019981	-0.0332226	0.0058754	-0.00881689	0.00735726	0.00735726	0.0285914	-0.0329353	-0.0270337
5.568	0.618182	0.0313474	0.0309643	-0.0315744	-0.00908807	0.0568667	0.0104182	0.00887984	0.0350573	0.0200929	-0.0331757	0.00477468	-0.00922992	0.00923613	0.00923613	0.0288466	-0.0328722	-0.0281739
5.597	0.809091	0.0306387	0.0325141	-0.0329696	-0.00926049	0.0561391	0.00883237	0.00728604	0.0349279	0.0199427	-0.0343623	0.00427881	-0.00940532	0.00767644	0.00767644	0.0276454	-0.0342674	-0.0283494
5.626	0.645455	0.0322645	0.032777	-0.0327905	-0.00940152	0.0563955	0.00955776	0.0080014	0.0370512	0.0212729	-0.0353771	0.00495744	-0.00926216	0.00728019	0.00728019	0.0285448	-0.0340883	-0.0295343
5.655	0.672727	0.0338418	0.0349391	-0.0331779	-0.00955239	0.0560141	0.0097027	0.00813671	0.0386743	0.0207927	-0.0360274	0.00594996	-0.00941564	0.00833099	0.00833099	0.030727	-0.0344757	-0.0299247
5.684	1.04545	0.0336201	0.0331634	-0.0344757	-0.00978949	0.0551157	0.00713202	0.00555578	0.0375651	0.0182223	-0.0372539	0.00485994	-0.0102413	0.00461542	0.00461542	0.0289689	-0.0357735	-0.0302593
5.713	0.845455	0.0351719	0.0348093	-0.0349724	-0.00998625	0.0557669	0.00516699	0.00476376	0.038782	0.0180806	-0.0374984	0.00497038	-0.0110326	0.00386953	0.00386953	0.0296753	-0.0362705	-0.0321785
5.742	0.763636	0.0375499	0.0332075	-0.0358999	-0.0101677	0.0579414	0.00708427	0.00606983	0.0402888	0.0185522	-0.0386085	0.00632045	-0.0103222	0.00433218	0.00433218	0.0290591	-0.0371984	-0.0315089
5.771	0.681818	0.0403475	0.0364549	-0.0352648	-0.0103336	0.0585408	0.0084339	0.00680419	0.0430682	0.0234627	-0.0380538	0.00704363	-0.0107925	0.00693783	0.00693783	0.0326585	-0.0366543	-0.031363
5.8	1.10909	0.0381507	0.0346551	-0.0384925	-0.0106069	0.0547989	0.00420733	0.00408973	0.0409914	0.0201674	-0.0401711	0.00465066	-0.0107659	0.00274252	0.00274252	0.0322028	-0.0400827	-0.0320701
5.829	0.490909	0.0406619	0.0398846	-0.0362531	-0.0107316	0.0609932	0.00624351	0.00519242	0.0448329	0.0238419	-0.0388215	0.00632871	-0.0102774	0.00853257	0.00853257	0.0334494	-0.0378854	-0.0320989
5.858	0.736364	0.0444521	0.0395632	-0.036775	-0.0109204	0.0648345	0.00823903	0.00779434	0.0478151	0.0243327	-0.0390931	0.00643473	-0.0110904	0.0105782	0.0105782	0.0375311	-0.0386633	-0.0328843
5.887	0.836364	0.0435037	0.0399693	-0.0395196	-0.0111384	0.0662204	0.00614491	0.00631741	0.0480757	0.0258438	-0.0415804	0.00622963	-0.0106845	0.00851634	0.00851634	0.0379588	-0.0414171	-0.0334486
5.916	1.06364	0.0405754	0.0380968	-0.0433996	-0.0114228	0.0666555	0.00365073	0.00254338	0.0436522	0.0204119	-0.0447193	0.00572712	-0.0119239	0.00447073	0.00447073	0.0350761	-0.0452971	-0.0335799
5.945	0.745455	0.0432434	0.0398626	-0.0437396	-0.0116266	0.0704224	0.00601782	0.00361395	0.0442331	0.0226112	-0.0451184	0.00517214	-0.0127713	0.00560419	0.00560419	0.0368659	-0.0456372	-0.0344129
5.974	0.472727	0.047008	0.0429062	-0.0403231	-0.0117576	0.0744248	0.00945033	0.00735519	0.0471626	0.0274922	-0.0422072	0.00760989	-0.0112893	0.0077815	0.0077815	0.0399299	-0.0422207	-0.03321
6.003	0.936364	0.0451459	0.0398658	-0.0418064	-0.012022	0.0744232	0.00854253	0.00578052	0.0455662	0.0239379	-0.0439501	0.00707659	-0.0118847	0.00757956	0.00757956	0.0372607	-0.043704	-0.0332717
6.032	0.927273	0.0430891	0.036796	-0.0433403	-0.012289	0.0761232	0.00861595	0.00517811	0.0456893	0.0200017	-0.0460883	0.00653812	-0.0121563	0.00704382	0.00704382	0.0338498	-0.0452379	-0.0361629
6.061	0.654545	0.0445737	0.0371548	-0.0426619	-0.0124816	0.0782477	0.00909706	0.00664346	0.0486307	0.0201681	-0.0461275	0.00595122	-0.0133495	0.00823681	0.00823681	0.0360337	-0.0445595	-0.0360263
6.09	0.618182	0.0474588	0.044408	-0.0429408	-0.0126663	0.0799146	0.0119445	0.00947447	0.0507665	0.022805	-0.0458772	0.00605489	-0.0132023	0.00978624	0.00978624	0.036761	-0.0448384	-0.0361844
6.119	0.863636	0.0494512	0.041598	-0.0456776	-0.0129312	0.0775312	0.0103324	0.00886488	0.0517263	0.024463	-0.0474411	0.00762111	-0.0124546	0.00821884	0.00821884	0.0358092	-0.0475752	-0.0375168
6.148	0.827273	0.0524873	0.039113	-0.0474312	-0.0131888	0.0779636	0.00734369	0.00654935	0.0550219	0.0225207	-0.0500442	0.00704983	-0.0134012	0.00836626	0.00836626	0.0340853	-0.0493664	-0.0394897
6.177	0.854545	0.0513659	0.0373716	-0.0483142	-0.0134588	0.0786802	0.0074298	0.00454738	0.055373	0.0220259	-0.0512221	0.00575769	-0.0147117	0.00850814	0.00850814	0.0338652	-0.0505433	-0.0408475
6.206	0.690909	0.0535873	0.0385402	-0.04991	-0.0136809	0.0815636	0.00826325	0.00571402	0.057116	0.0203799	-0.0520004	0.00806908	-0.0142409	0.0100938	0.0100938	0.0331652	-0.0521582	-0.0414223
6.235	0.554545	0.0575088	0.038882	-0.0476372	-0.0138643	0.0846437	0.0126681	0.0115066	0.0612562	0.0227639	-0.0501337	0.0089075	-0.0144274	0.0138522	0.0138522	0.033525	-0.0498855	-0.0402176
6.264	0.609091	0.0586707	0.0377264	-0.0474587	-0.01407	0.0894639	0.0117596	0.0109418	0.062073	0.0206954	-0.0501367	0.00828062	-0.0142814	0.0158422	0.0158422	0.0323864	-0.049941	-0.0410883
6.293	0.663636	0.0581755	0.039705	-0.0476134	-0.0142983	0.0920049	0.0151297	0.0150084	0.061231	0.0220262	-0.050731	0.00653453	-0.0152309	0.0156675	0.0156675	0.0328344	-0.050204	-0.0423639
6.322	0.509091	0.0620409	0.0392527	-0.0471489	-0.0144764	0.0961304	0.018219	0.0166349	0.0653656	0.0225619	-0.0489639	0.00928221	-0.0143271	0.0199042	0.0199042	0.0331838	-0.0497399	-0.0431701
6.351	0.627273	0.0646128	0.0392707	-0.0489854	-0.0146984	0.096041	0.0205645	0.017138	0.0688383	0.0227537	-0.0488435	0.00864374	-0.0156479	0.0186317	0.0186317	0.0359992	-0.0515767	-0.0430474
6.38	0.645455	0.0679275	0.040905	-0.0508944	-0.0149331	0.0980235	0.019232	0.0157932	0.0701327	0.0245101	-0.0508962	0.00839003	-0.0144131	0.0169681	0.0169681	0.0376601	-0.053486	-0.0440067
6.409	0.763636	0.0679675	0.0394125	-0.0539535	-0.0152131	0.0990141	0.0156111	0.0125337	0.0689344	0.0231839	-0.0552921	0.00621418	-0.0154417	0.0163799	0.0163799	0.036594	-0.0565457	-0.0450864
6.438	0.554545	0.0697595	0.0446729	-0.0516696	-0.0154195	0.103998	0.0169151	0.0138226	0.0716562	0.0253393	-0.0532058	0.00868332	-0.0149019	0.0173554	0.0173554	0.0398513	-0.0543236	-0.0438309
6.467	0.836364	0.0699179	0.0452648	-0.0530846	-0.0157374	0.102097	0.0143345	0.0127403	0.0718241	0.0296042	-0.0566645	0.00806967	-0.0163606	0.0163497	0.0163497	0.0392417	-0.05604	-0.0453761
6.496	1	0.0680611	0.0406075	-0.0577833	-0.0161245	0.100046	0.0101371	0.00776253	0.0702375	0.0218842	-0.0603915	0.00988449	-0.0159902	0.0098993	0.0098993	0.0383417	-0.0607387	-0.0485652
6.525	0.454545	0.0732755	0.0451144	-0.0556017	-0.016303	0.104549	0.0142098	0.0129735	0.0763336	0.0252882	-0.0566158	0.0111934	-0.0165574	0.0124795	0.0124795	0.0395288	-0.0585571	-0.047924
6.554	0.754545	0.073184	0.0448386	-0.057866	-0.016607	0.104198	0.011971	0.0134409	0.0771799	0.0230915	-0.057761	0.011364	-0.0156996	0.0142054	0.0142054	0.0413928	-0.0608214	-0.0498238
6.583	0.663636	0.0721974	0.0449212	-0.0554716	-0.0168796	0.10466	0.0160301	0.0131623	0.0779838	0.0241544	-0.0585745	0.0106972	-0.0171534	0.0128119	0.0128119	0.0397981	-0.0586747	-0.0497804
6.612	0.718182	0.0712367	0.0450472	-0.0544578	-0.0171775	0.104466	0.0129695	0.0112752	0.0786157	0.0235768	-0.0587704	0.0104504	-0.0182483	0.0137799	0.0137799	0.0373741	-0.0577913	-0.0520622
6.641	0.709091	0.0726961	0.0447417	-0.0577867	-0.017478	0.103468	0.0134792	0.0133623	0.0809048	0.0242564	-0.060519	0.00936709	-0.0177561	0.0127461	0.0127461	0.0383976	-0.0611202	-0.0509352
6.67	0.590909	0.0765589	0.0478363	-0.0604486	-0.0177346	0.107116	0.0104091	0.0126974	0.0848598	0.0266	-0.0617045	0.00698515	-0.0180171	0.0113336	0.0113336	0.037589	-0.0639369	-0.0535209
6.699	0.590909	0.0781778	0.0474379	-0.0606016	-0.0179934	0.107505	0.0146348	0.0181177	0.0870238	0.0259666	-0.0617889	0.00925338	-0.0186868	0.014409	0.014409	0.0341256	-0.0643241	-0.0534158
6.728	0.527273	0.0801541	0.0500994	-0.0594957	-0.0182306	0.110769	0.0156379	0.0166462	0.0878313	0.0278995	-0.0615234	0.00981523	-0.0193372	0.0138158	0.0138158	0.0385968	-0.0632182	-0.0552027
6.757	0.609091	0.0862311	0.0497163	-0.0593963	-0.0185059	0.113472	0.0174416	0.0171905	0.0923624	0.0263934	-0.061741	0.00910501	-0.0192046	0.0131888	0.0131888	0.0391368	-0.0631755	-0.0567044
6.786	0.681818	0.0881276	0.0489455	-0.0619676	-0.0188197	0.115423	0.0158872	0.0164525	0.0951244	0.0275427	-0.0660984	0.0123318	-0.0195239	0.0100104	0.0100104	0.0411106	-0.0661131	-0.0575168
6.815	0.518182	0.0945807	0.0534978	-0.0596211	-0.0190631	0.11925	0.0207056	0.020407	0.100757	0.0290825	-0.0645607	0.0107111	-0.0197715	0.0144828	0.0144828	0.0415892	-0.0641358	-0.0585473
6.844	0.509091	0.0981932	0.0590069	-0.0604323	-0.0193087	0.124707	0.0208945	0.0210041	0.104078	0.0328706	-0.0645179	0.0117361	-0.019173	0.0164311	0.0164311	0.0462159	-0.0649937	-0.0603963
6.873	0.709091	0.0978949	0.0577998	-0.0646542	-0.0196553	0.128955	0.0244147	0.0219324	0.103754	0.0300145	-0.0679374	0.0119307	-0.0199534	0.0131516	0.0131516	0.0464324	-0.0692155	-0.062926
6.902	0.709091	0.0983396	0.0542469	-0.0690065	-0.0200049	0.130803	0.021056	0.0198508	0.103658	0.0294075	-0.0710436	0.0112257	-0.0198777	0.0146215	0.0146215	0.0466508	-0.0738283	-0.062596
6.931	0.654545	0.0981006	0.0543853	-0.0717128	-0.0203323	0.131676	0.0255306	0.0216895	0.103291	0.0273977	-0.0740665	0.0100457	-0.0193416	0.0169985	0.0169985	0.0439873	-0.0766897	-0.0646881
6.96	0.790909	0.0927462	0.0532419	-0.0771012	-0.0207386	0.129907	0.0233829	0.0203979	0.099157	0.02405	-0.0806381	0.00889858	-0.0215087	0.0135973	0.0135973	0.0438324	-0.0820782	-0.0653214
6.989	0.663636	0.089188	0.0495762	-0.0805258	-0.0210842	0.130301	0.0217224	0.0173931	0.0966986	0.0229502	-0.0842387	0.0104803	-0.0218603	0.010217	0.010217	0.0416297	-0.0856606	-0.0645276
7.018	0.390909	0.0914845	0.0509265	-0.0793239	-0.0212908	0.135179	0.0237557	0.0207467	0.0994522	0.0240685	-0.0826519	0.0101298	-0.0216254	0.0145495	0.0145495	0.0454244	-0.0847283	-0.0659134
7.047	0.463636	0.0928007	0.0528479	-0.0809686	-0.0215381	0.137765	0.0253181	0.0227402	0.101724	0.0271251	-0.0841984	0.0121487	-0.0209786	0.0143606	0.0143606	0.0434682	-0.0863737	-0.0652667
7.076	0.672727	0.0912948	0.0471499	-0.0852195	-0.0219055	0.138993	0.0213341	0.0210053	0.0995323	0.0250529	-0.0865952	0.00998629	-0.0236175	0.0145366	0.0145366	0.0372979	-0.0906246	-0.0670825
7.105	0.309091	0.098985	0.0534102	-0.0820489	-0.0220775	0.143104	0.0289485	0.0267679	0.104704	0.0285738	-0.0824193	0.0105609	-0.022421	0.0208484	0.0208484	0.0440877	-0.087454	-0.0662193
7.134	0.445455	0.0999357	0.0543807	-0.080231	-0.022331	0.144343	0.0314722	0.0301922	0.108335	0.027335	-0.0843445	0.011666	-0.022219	0.0234387	0.0234387	0.0435837	-0.0856361	-0.0673151
7.163	0.418182	0.102577	0.0548319	-0.0795392	-0.0225731	0.145155	0.0317047	0.0327303	0.111671	0.0270544	-0.0815759	0.0127726	-0.0229299	0.0265285	0.0265285	0.0460765	-0.0849443	-0.067498
7.192	0.418182	0.106454	0.0608651	-0.0803973	-0.0228171	0.144681	0.0389718	0.0399696	0.114226	0.0312142	-0.0810264	0.0133994	-0.0222424	0.0329434	0.0329434	0.0506236	-0.0858031	-0.0685765
7.221	0.390909	0.109216	0.0602751	-0.0792859	-0.0230494	0.151242	0.0378029	0.0378448	0.115251	0.0324098	-0.0815618	0.0130371	-0.0229499	0.0337173	0.0337173	0.0526183	-0.0846921	-0.0700779
7.25	0.572727	0.111801	0.0588552	-0.0824886	-0.0233938	0.149333	0.0341369	0.0351148	0.117577	0.029697	-0.0856029	0.0127327	-0.0242512	0.0272249	0.0272249	0.0501939	-0.0878947	-0.0714238
7.279	0.363636	0.117632	0.0561519	-0.0821832	-0.023616	0.153699	0.0329618	0.0329693	0.123022	0.0298881	-0.0852736	0.0123556	-0.0244772	0.0256058	0.0256058	0.0516712	-0.0875893	-0.0715417
7.308	0.490909	0.119429	0.0582963	-0.0833607	-0.023924	0.156385	0.0297602	0.0297542	0.123023	0.0296442	-0.0871728	0.0140446	-0.0252741	0.0243972	0.0243972	0.0475494	-0.0887668	-0.0728004
7.337	0.627273	0.120135	0.0553376	-0.086018	-0.024319	0.15715	0.0303567	0.0274019	0.122973	0.0253615	-0.0900564	0.013248	-0.0251886	0.0226238	0.0226238	0.0446201	-0.0914241	-0.0728926
7.366	0.527273	0.121389	0.0570379	-0.0879012	-0.0246603	#VALUE!	0.0265854	0.0250897	0.123643	0.0220321	-0.0914646	0.00984515	-0.0250444	0.0193957	0.0193957	0.0420896	-0.0933883	-0.0756508
7.395	0.572727	0.123302	0.057732	-0.0894463	-0.025033	#VALUE!	0.022757	0.0217395	0.126614	0.0213095	-0.0926712	0.0100543	-0.0259188	0.0136263	0.0136263	0.0422829	-0.0953682	-0.0761429
7.424	0.481818	0.130438	0.0545404	-0.0893466	-0.0253508	#VALUE!	0.0219517	0.01942	0.137364	0.0205315	-0.096979	0.0107547	-0.0267412	0.016398	0.016398	0.0423643	-0.0957068	-0.0760139
7.453	0.472727	0.134796	0.0589492	-0.0912477	-0.0256711	#VALUE!	0.0261753	0.0231138	0.146132	0.0197474	-0.09773	0.00988243	-0.027067	0.0242552	0.0242552	0.0440844	-0.0976494	-0.077803
7.482	0.345455	0.137361	0.0621304	-0.0916902	-0.0259059	#VALUE!	0.0289937	0.027432	0.151719	0.024223	-0.0975068	0.0105432	-0.0262931	0.0266268	0.0266268	0.0483974	-0.0980927	-0.0788943
7.511	0.318182	0.141232	0.0608837	-0.0919466	-0.0261277	#VALUE!	0.0318486	0.0302682	0.155688	0.0249525	-0.0963788	0.0122692	-0.0280503	0.0280003	0.0280003	0.0482777	-0.0983502	-0.079468
7.54	0.509091	0.144174	0.0593201	-0.0955587	-0.0264853	#VALUE!	0.0304743	0.0288741	0.157233	0.0192938	-0.100755	0.0135467	-0.0278992	0.0298005	0.0298005	0.0433905	-0.102245	-0.079411
7.569	0.418182	0.150603	0.0632506	-0.0964513	-0.0267856	#VALUE!	0.0358987	0.0321959	0.163254	0.0233799	-0.102504	0.0142578	-0.0266483	0.0342723	0.0342723	0.0473598	-0.103351	-0.0801881
7.598	0.336364	0.157766	#VALUE!	-0.0956165	-0.0270277	#VALUE!	0.0388051	0.0345599	0.166217	0.0202834	-0.100844	0.013847	-0.026373	0.0346131	0.0346131	0.0444288	-0.102517	-0.0813134
7.627	0.663636	0.150457	#VALUE!	-0.103229	-0.0275156	#VALUE!	0.0362261	0.0309025	0.160719	#VALUE!	-0.107108	0.0124695	-0.0289753	0.0326496	0.0326496	#VALUE!	-0.110129	-0.0835811
7.656	0.509091	0.155633	#VALUE!	-0.105111	-0.0278997	#VALUE!	0.0337315	0.029449	0.164497	#VALUE!	-0.108334	0.01213	-0.029366	0.0302184	0.0302184	#VALUE!	-0.112011	-0.086094
7.685	0.309091	0.164868	#VALUE!	-0.0984811	-0.0281319	#VALUE!	0.0367202	0.0318838	0.173551	#VALUE!	-0.103306	0.0150542	-0.0279989	0.0354254	0.0354254	#VALUE!	-0.105381	-0.0866947
